# Supplementary material for: An application of deep learning model InceptionTime to predict nausea, vomiting, diarrhoea, and constipation using the gastro-intestinal pacemaker activity drug database (GIPADD)
Source: Sci Rep. 2025 Apr 16;15:13105. doi: 10.1038/s41598-025-95961-4 (PMC12003867; doi:10.1038/s41598-025-95961-4)
Supplement: Supplementary file 1 — Supplementary Material 1 [file 41598_2025_95961_MOESM1_ESM.csv]

	class_0_prob	class_1_prob	ids
0	0.443255752	0.556744248	20230926_07_d_trop_10uM
1	0.50342993	0.49657007	20230711_15_i_est_1nM
2	0.530842354	0.469157646	20220323_27_c_his_1uM
3	0.250487514	0.749512486	20230913_32_d_sp_10nM
4	0.280261904	0.719738096	20231005_22_i_cpbg_10uM
5	0.381530321	0.618469679	20190418_16_i_sum_100uM
6	0.441593997	0.558406003	20231101_47_i_oct_10nM
7	0.506100239	0.493899761	20230801_44_d_pth_10nM
8	0.749944129	0.250055871	20221201_09_s_Mlar_10nM
9	0.351504054	0.648495946	20230621_11_c_clon_1uM
10	0.314720613	0.685279387	20230525_33_c_gad_10uM
11	0.281451529	0.718548471	20230427_50_c_zol_1mM
12	0.313684327	0.686315673	20200619_13_c_phen_100uM
13	0.423523197	0.576476803	20190605_08_i_R+S_100uM
14	0.34287097	0.65712903	20211110_13_d_aml_100uM
15	0.274660237	0.725339763	20220617_08_c_miso_1uM
16	0.340018362	0.659981638	20220316_23_c_vil_100uM
17	0.594156378	0.405843622	20230615_02_d_s423_10nM
18	0.716746771	0.283253229	20231031_02_c_pro_10uM
19	0.252413163	0.747586837	20220808_11_d_ilo_1nM
20	0.571322679	0.428677321	20230417_12_d_fle_10uM
21	0.554424246	0.445575754	20220127_11_d_amo_100nM
22	0.247680137	0.752319863	20220808_19_c_ilo_10nM
23	0.659018319	0.340981681	20210304_10_d_gran_100uM
24	0.477339447	0.522660553	20230430_43_i_zol_100uM
25	0.680601116	0.319398884	20210317_03_d_mor_100uM
26	0.664088517	0.335911483	20200409_03_d_sul_1uM
27	0.694222934	0.305777066	20230623_10_d_sax_10nM
28	0.422341644	0.577658356	20230311_07_c_vas_1uM
29	0.252298562	0.747701438	20230913_58_d_dul_1uM
30	0.279161842	0.720838158	20211129_12_d_aml_10uM
31	0.335491059	0.664508941	20211109_08_c_lub_1uM
32	0.38052785	0.61947215	20211019_17_c_lub_1uM
33	0.566143947	0.433856053	20230810_67_c_mpa_1uM
34	0.368244745	0.631755255	20220308_13_d_veh_0uM
35	0.350504289	0.649495711	20220628_12_d_pge1_1uM
36	0.658310928	0.341689072	20220325_08_d_hex_10uM
37	0.253573927	0.746426073	20220627_05_i_pge1_1uM
38	0.263055259	0.736944741	20230822_41_s_ram_10uM
39	0.514992061	0.485007939	20230719_07_c_pro_1uM
40	0.323408063	0.676591937	20210111_10_d_mot_1uM
41	0.246388962	0.753611038	20220614_08_c_omi_10nM
42	0.333879151	0.666120849	20190531_05_i_drop_100uM
43	0.700779067	0.299220933	20231027_32_d_zac_10uM
44	0.430247082	0.569752918	20230509_31_i_Mnet_100nM
45	0.749959385	0.250040615	20220914_04_i_ome_1uM
46	0.749977898	0.250022102	20190524_03_c_dom_100uM
47	0.361076208	0.638923792	20190813_07_d_apo_1uM
48	0.529767297	0.470232703	20230228_05_c_u466_1uM
49	0.281073791	0.718926209	20220211_06_i_asp_100nM
50	0.436809082	0.563190918	20220209_17_c_asp_100nM
51	0.490311161	0.509688839	20220317_05_d_vil_10uM
52	0.270057457	0.729942543	20220811_08_i_cim_1uM
53	0.246852981	0.753147019	20220211_04_i_asp_10uM
54	0.444751592	0.555248408	20231108_14_i_eve_10nM
55	0.27395451	0.72604549	20230509_49_i_Msco_100nM
56	0.505243459	0.494756541	20230327_06_i_his_100uM
57	0.621899243	0.378100757	20230620_12_i_n214_10nM
58	0.425522091	0.574477909	20230720_04_d_tamo_100uM
59	0.34861451	0.65138549	20210316_01_d_ery_1uM
60	0.546803503	0.453196497	20230626_05_c_clon_100uM
61	0.471325595	0.528674405	20230907_80_i_pth_1nM
62	0.518380675	0.481619325	20211026_08_c_metf_10uM
63	0.329496844	0.670503156	20230909_34_c_feno_10uM
64	0.346697227	0.653302773	20200810_25_i_phy_100uM
65	0.702237327	0.297762673	20200324_11_c_R+S_10uM
66	0.482385076	0.517614924	20230817_09_d_hex_100uM
67	0.750015077	0.249984923	20190719_17_d_sp_10nM
68	0.331262061	0.668737939	20230523_37_c_cin_10nM
69	0.718771798	0.281228202	20230907_16_i_gem_1uM
70	0.708828198	0.291171802	20190904_17_i_na_10uM
71	0.577696133	0.422303867	20231004_48_c_17ah_10uM
72	0.310911931	0.689088069	20211130_13_d_lth_100uM
73	0.578541163	0.421458837	20200330_04_d_s141_100nM
74	0.32220303	0.67779697	20220313_04_i_cap_1mM
75	0.271210232	0.728789768	20220308_07_c_gaba_1uM
76	0.249006459	0.750993541	20210917_20_s_atrov_1uM
77	0.416955848	0.583044152	20220325_20_c_bet_100nM
78	0.625945788	0.374054212	20230305_02_d_vas_100nM
79	0.246224529	0.753775471	20220128_16_c_amo_1uM
80	0.590015522	0.409984478	20190826_04_d_apo_1uM
81	0.576284726	0.423715274	20210317_11_d_mor_10uM
82	0.266972054	0.733027946	20230815_10_s_cer_1uM
83	0.434477022	0.565522978	20230713_15_c_mpa_1nM
84	0.549516116	0.450483884	20230630_20_d_capt_1uM
85	0.395492451	0.604507549	20230925_59_s_trop_10uM
86	0.462501373	0.537498627	20210511_11_c_mor_10uM
87	0.486172682	0.513827318	20230429_17_i_sn38_10uM
88	0.575593844	0.424406156	20231025_34_i_mpa_100nM
89	0.277551971	0.722448029	20230523_42_i_cin_100nM
90	0.670655326	0.329344674	20200811_08_d_phy_10uM
91	0.246208336	0.753791664	20220719_06_i_pgi2_10uM
92	0.38946009	0.61053991	20210629_05_i_pgf2a_10nM
93	0.273048879	0.726951121	20230512_38_c_sco_10nM
94	0.440440644	0.559559356	20210516_07_i_aitc_100uM
95	0.352957495	0.647042505	20230818_07_d_ram_10uM
96	0.307346154	0.692653846	20190326_07_i_apo_100uM
97	0.369937593	0.630062407	20230530_17_i_gip_1uM
98	0.253195749	0.746804251	20220324_01_s_his_10uM
99	0.295332543	0.704667457	20210125_06_i_tak906_1uM
100	0.50099647	0.49900353	20230807_20_s_gad_10uM
101	0.329353464	0.670646536	20230829_35_d_dmso_141mM
102	0.749815528	0.250184472	20220328_08_i_car_10uM
103	0.599416938	0.400583062	20230613_64_i_s423_100nM
104	0.276415932	0.723584068	20230508_27_d_Mapr_1nM
105	0.664627641	0.335372359	20230909_90_c_sert_1uM
106	0.349988798	0.650011202	20220329_21_d_pant_100uM
107	0.374018809	0.625981191	20230828_44_d_lix_100nM
108	0.394854753	0.605145247	20210630_13_d_pgf2a_100nM
109	0.46168827	0.53831173	20220314_14_d_bet_100uM
110	0.608633348	0.391366652	20190523_17_i_dom_100uM
111	0.424637839	0.575362161	20230616_20_i_tir_100nM
112	0.578271431	0.421728569	20230614_74_i_s423_100nM
113	0.622543876	0.377456124	20190508_07_d_hm01_100uM
114	0.284463862	0.715536138	20230926_15_c_trop_100uM
115	0.341376754	0.658623246	20230926_62_d_race_10uM
116	0.504284126	0.495715874	20201117_12_c_2m5ht_10uM
117	0.566726904	0.433273096	20230828_10_i_lix_100nM
118	0.372575813	0.627424187	20230926_60_d_s513_100nM
119	0.598940255	0.401059745	20220401_18_d_car_100nM
120	0.300498679	0.699501321	20210713_11_d_sulp_1uM
121	0.743319735	0.256680265	20210316_05_i_ery_10uM
122	0.597481916	0.402518084	20230325_16_i_phen_10uM
123	0.254647148	0.745352852	20230601_06_i_gip_1uM
124	0.741859233	0.258140767	20230207_18_i_yoh_10nM
125	0.749848251	0.250151749	20190523_13_d_proc_100uM
126	0.652658716	0.347341284	20200324_07_i_R+S_10uM
127	0.746124991	0.253875009	20230304_05_i_pgf2a_10nM
128	0.253891769	0.746108231	20230802_68_c_calc_10nM
129	0.675068076	0.324931924	20201106_02_d_8oh_100uM
130	0.433801683	0.566198317	20230431_30_d_tea_100uM
131	0.463753129	0.536246871	20220313_07_c_cap_10uM
132	0.338621776	0.661378224	20231003_79_c_cpbg_100uM
133	0.246463632	0.753536368	20181221_07_d_cpt_10uM
134	0.629456028	0.370543972	20210606_07_i_aitc_100uM
135	0.749729837	0.250270163	20200311_06_d_proc_1uM
136	0.335871327	0.664128673	20230511_27_i_cpa_100uM
137	0.56373638	0.43626362	20190826_08_i_bro_1uM
138	0.750006324	0.249993676	20190520_16_c_gaba_100uM
139	0.402480089	0.597519911	20230601_12_s_gip_100nM
140	0.293179138	0.706820862	20230530_09_d_gip_1uM
141	0.437840657	0.562159343	20220402_24_c_oxy_100uM
142	0.256422301	0.743577699	20230427_23_s_dia_10uM
143	0.315920556	0.684079444	20231027_83_c_zac_100uM
144	0.722954989	0.277045011	20210516_01_c_aitc_10uM
145	0.571451145	0.428548855	20230612_07_d_lir_10nM
146	0.747854916	0.252145084	20210716_12_d_riv_100nM
147	0.353720751	0.646279249	20210907_12_i_lop_100uM
148	0.688534956	0.311465044	20220602_17_s_cic_10nM
149	0.491011166	0.508988834	20230615_09_i_s423_100nM
150	0.737550912	0.262449088	20200320_14_c_sul_1uM
151	0.24668678	0.75331322	20220214_18_s_azi_10uM
152	0.693915587	0.306084413	20221020_05_c_u466_1uM
153	0.587518243	0.412481757	20190122_02_c_cpt_100uM
154	0.330214679	0.669785321	20190514_08_i_2m5ht_100uM
155	0.372551619	0.627448381	20230523_03_c_cin_10nM
156	0.63343864	0.36656136	20211020_10_s_lub_10uM
157	0.454387887	0.545612113	20230804_67_i_olm_10uM
158	0.689838324	0.310161676	20190520_05_i_npy_100nM
159	0.560813612	0.439186388	20230616_64_c_n214_100nM
160	0.328830155	0.671169845	20210223_10_d_vas_1uM
161	0.708367265	0.291632735	20201019_10_i_pal_10uM
162	0.542257565	0.457742435	20210125_11_d_tak906_10uM
163	0.278347296	0.721652704	20230615_07_i_s423_1uM
164	0.246243243	0.753756757	20220128_07_c_amo_100nM
165	0.313275534	0.686724466	20210118_06_c_hm01_100nM
166	0.404017837	0.595982163	20220614_15_i_omi_10nM
167	0.397373614	0.602626386	20210125_14_i_tak906_10uM
168	0.746927088	0.253072912	20230303_09_c_tre_100nM
169	0.291208545	0.708791455	20211210_02_d_lis_10uM
170	0.426269114	0.573730886	20231005_42_i_pbg_10uM
171	0.748842957	0.251157043	20220328_10_d_car_100uM
172	0.315551004	0.684448996	20220111_11_i_lis_10uM
173	0.578254135	0.421745865	20210603_06_i_pge2_1uM
174	0.248697395	0.751302605	20210719_20_s_lop_100uM
175	0.749244029	0.250755971	20221014_01_d_Mbwc_1nM
176	0.642021208	0.357978792	20190925_03_d_pru_1uM
177	0.446196104	0.553803896	20210906_10_s_ome_10uM
178	0.749832619	0.250167381	20221230_03_c_lina_1nM
179	0.609543755	0.390456245	20190719_21_i_nka_10nM
180	0.657750802	0.342249198	20230509_18_c_Mnet_100nM
181	0.344751865	0.655248135	20230413_05_d_cita_10uM
182	0.727040227	0.272959773	20200324_13_i_sul_1uM
183	0.558037282	0.441962718	20230630_11_d_clon_1uM
184	0.355844448	0.644155552	20230712_74_i_cali_10uM
185	0.246218094	0.753781906	20211207_03_d_bup_1mM
186	0.246866971	0.753133029	20230906_66_i_ted_100nM
187	0.338552437	0.661447563	20230728_41_i_pth_1nM
188	0.670595082	0.329404918	20210512_01_d_mor_100uM
189	0.496566471	0.503433529	20230213_07_c_ome_100uM
190	0.577071007	0.422928993	20201109_11_c_8oh_1uM
191	0.447287392	0.552712608	20231006_70_c_cloz_10uM
192	0.297556065	0.702443935	20230720_67_c_egta_100uM
193	0.749971222	0.250028778	20210527_04_i_pge2_10nM
194	0.345359532	0.654640468	20230503_27_c_risp_100uM
195	0.432616203	0.567383797	20231013_09_c_lan_1uM
196	0.271931671	0.728068329	20231026_13_s_pro_10uM
197	0.417024356	0.582975644	20221018_02_d_ome_10uM
198	0.4930438	0.5069562	20230630_03_d_imi_100uM
199	0.743711681	0.256288319	20231107_06_c_Mpgd2_100nM
200	0.63739629	0.36260371	20230926_25_c_sco_1nM
201	0.356960925	0.643039075	20220805_08_c_ilo_1nM
202	0.565560952	0.434439048	20231103_72_i_mann_1mM
203	0.730491751	0.269508249	20210317_05_i_mor_10uM
204	0.64224418	0.35775582	20201117_06_c_2m5ht_10uM
205	0.486909216	0.513090784	20230307_12_c_tre_10nM
206	0.583617033	0.416382967	20230711_27_d_est_100nM
207	0.248640052	0.751359948	20230809_77_i_val_10uM
208	0.342184473	0.657815527	20230809_92_i_cpa_100uM
209	0.379092566	0.620907434	20230907_40_s_gem_10uM
210	0.397702722	0.602297278	20200813_10_s_na_100uM
211	0.747801542	0.252198458	20221026_02_d_pge2_100nM
212	0.462902248	0.537097752	20230828_32_i_lix_1nM
213	0.496859237	0.503140763	20230509_39_d_Mnet_10nM
214	0.749786776	0.250213224	20210127_06_i_tak906_1uM
215	0.481389861	0.518610139	20231012_42_i_lan_10uM
216	0.444754294	0.555245706	20210113_08_d_mot_10nM
217	0.418706871	0.581293129	20230529_79_s_gad_10uM
218	0.577766547	0.422233453	20231110_78_i_c999_10uM
219	0.74999341	0.25000659	20221207_09_i_Mlar_1nM
220	0.429107538	0.570892462	20231103_27_i_oct_10nM
221	0.538084941	0.461915059	20231106_29_c_levo_100nM
222	0.539345315	0.460654685	20220613_20_s_tre_10nM
223	0.531739212	0.468260788	20190710_22_s_sp_1uM
224	0.327182198	0.672817802	20220403_09_c_oxy_10uM
225	0.34776657	0.65223343	20230318_23_c_sul_1uM
226	0.711212818	0.288787182	20201130_02_d_flu_10uM
227	0.608458655	0.391541345	20230927_44_d_apra_10nM
228	0.637510348	0.362489652	20230909_96_d_lict_100uM
229	0.442202645	0.557797355	20231013_49_s_carv_1uM
230	0.484644065	0.515355935	20230620_49_d_sax_100nM
231	0.746224666	0.253775334	20220531_03_d_cic_100nM
232	0.341217235	0.658782765	20230530_06_i_gip_1uM
233	0.321557962	0.678442038	20211108_07_i_lub_1uM
234	0.624920617	0.375079383	20230728_90_s_pth_10nM
235	0.665408857	0.334591143	20220916_15_i_ici_1uM
236	0.586036887	0.413963113	20230718_66_i_upa_10nM
237	0.591995115	0.408004885	20230728_23_i_meto_100uM
238	0.375379891	0.624620109	20220314_13_c_his_100uM
239	0.492143233	0.507856767	20181221_05_d_cpt_100uM
240	0.380361541	0.619638459	20191127_02_i_dop_100nM
241	0.700889736	0.299110264	20190905_09_c_na_1uM
242	0.320831663	0.679168337	20231110_30_i_Mnet_100nM
243	0.569943425	0.430056575	20200527_09_d_phen_1uM
244	0.466146775	0.533853225	20210105_08_i_ag_1nM
245	0.749983499	0.250016501	20221003_02_i_Mbwc_10nM
246	0.263731982	0.736268018	20220602_16_c_cic_100nM
247	0.537698965	0.462301035	20190506_03_c_ond_100uM
248	0.590319155	0.409680845	20181228_07_c_cpt_10uM
249	0.69712431	0.30287569	20230728_61_c_ca_1mM
250	0.392780508	0.607219492	20231020_75_c_fam_100uM
251	0.551850014	0.448149986	20231013_67_d_carv_1uM
252	0.246213102	0.753786898	20220616_06_i_omi_100nM
253	0.400367757	0.599632243	20230718_79_s_upa_10nM
254	0.266572149	0.733427851	20230724_05_c_tamo_10uM
255	0.746117198	0.253882802	20220305_21_d_npy_1nM
256	0.423606118	0.576393882	20210820_01_c_cita_10uM
257	0.748258089	0.251741911	20201028_05_c_pal_1uM
258	0.291179191	0.708820809	20200330_13_d_s141_100nM
259	0.749729558	0.250270442	20220901_09_d_mor_1uM
260	0.733968553	0.266031447	20190510_12_d_hm01_100uM
261	0.450272354	0.549727646	20230306_11_d_pge2_1uM
262	0.50425294	0.49574706	20220718_13_d_pgi2_10uM
263	0.406481359	0.593518641	20210111_05_i_mot_100nM
264	0.458724505	0.541275495	20230728_89_s_pth_10nM
265	0.665509339	0.334490661	20230818_43_i_ram_100uM
266	0.680576379	0.319423621	20200312_09_d_proc_1uM
267	0.615684603	0.384315397	20230817_33_s_clon_10uM
268	0.749990007	0.250009993	20220330_29_i_car_1uM
269	0.317597896	0.682402104	20210713_20_s_sulp_10uM
270	0.400969547	0.599030453	20230928_91_i_tak906_10uM
271	0.246276501	0.753723499	20220718_17_c_pgi2_100nM
272	0.366784935	0.633215065	20230710_46_s_flup_1uM
273	0.350809222	0.649190778	20230430_29_i_sn38_10uM
274	0.250845968	0.749154032	20230913_57_d_dul_1uM
275	0.460131009	0.539868991	20200409_06_c_sul_1uM
276	0.519142468	0.480857532	20230629_38_s_lic_1mM
277	0.603425255	0.396574745	20230808_88_i_cpa_100uM
278	0.274778904	0.725221096	20210827_14_i_lop_10uM
279	0.483072897	0.516927103	20190624_22_s_dom_100uM
280	0.264258697	0.735741303	20230815_83_d_amo_1uM
281	0.475005323	0.524994677	20201116_11_c_8oh_1uM
282	0.359644301	0.640355699	20211019_09_c_lub_100uM
283	0.474709398	0.525290602	20200810_01_d_phy_1uM
284	0.624024017	0.375975983	20220922_04_c_Mbwc_1nM
285	0.337532554	0.662467446	20211209_07_i_bup_100uM
286	0.327132664	0.672867336	20230818_88_i_eso_1nM
287	0.530225832	0.469774168	20231107_47_d_eve_10nM
288	0.270958492	0.729041508	20230432_12_c_tea_1mM
289	0.246203461	0.753796539	20220111_03_d_lis_1uM
290	0.450572906	0.549427094	20230825_06_d_mgc_1uM
291	0.255181922	0.744818078	20220719_16_i_pgi2_10uM
292	0.45373214	0.54626786	20230822_85_s_dmso_14mM
293	0.426049218	0.573950782	20230322_13_d_miso_10uM
294	0.269818508	0.730181492	20230511_59_i_cpa_1uM
295	0.636385239	0.363614761	20220304_05_i_yy_10nM
296	0.393498923	0.606501077	20230816_13_c_pgf2a_100nM
297	0.584086133	0.415913867	20231101_08_d_oct_100nM
298	0.426007897	0.573992103	20230227_01_c_atrov_1uM
299	0.749994683	0.250005317	20201208_13_i_flu_1uM
300	0.729363625	0.270636375	20230801_27_d_pth_1nM
301	0.658814983	0.341185017	20220916_02_c_ome_1uM
302	0.443772205	0.556227795	20230928_60_c_ang_100nM
303	0.547069615	0.452930385	20230331_10_i_ici_10uM
304	0.574386862	0.425613138	20210516_03_c_aitc_100uM
305	0.44383265	0.55616735	20230323_08_d_oxy_1uM
306	0.334063784	0.665936216	20210522_01_c_aitc_10uM
307	0.498408458	0.501591542	20230431_13_d_tea_100uM
308	0.56641182	0.43358818	20230301_07_c_oxy_1uM
309	0.247019191	0.752980809	20230810_45_c_amo_10nM
310	0.425066837	0.574933163	20231026_35_d_levo_100nM
311	0.404839582	0.595160418	20230926_09_c_trop_1uM
312	0.296279072	0.703720928	20230817_23_i_clon_10uM
313	0.530235228	0.469764772	20231003_48_c_ang2_10nM
314	0.533839092	0.466160908	20190426_15_d_pru_100uM
315	0.263726923	0.736273077	20211019_10_s_lub_10uM
316	0.666319564	0.333680436	20230331_16_d_ici_1uM
317	0.508494264	0.491505736	20230808_21_i_val_1uM
318	0.642611456	0.357388544	20231106_19_d_17ah_1uM
319	0.265100593	0.734899407	20220309_09_s_cap_1mM
320	0.693898102	0.306101898	20210820_07_d_cita_10uM
321	0.525274178	0.474725822	20230429_25_i_sn38_1uM
322	0.24666755	0.75333245	20220224_05_i_ran_1mM
323	0.387445885	0.612554115	20220323_18_i_hex_1mM
324	0.586275464	0.413724536	20190716_01_d_nka_10nM
325	0.503331659	0.496668341	20230305_09_c_vas_100nM
326	0.331908255	0.668091745	20210831_08_c_pant_10uM
327	0.749423929	0.250576071	20220326_02_d_at_10uM
328	0.735943213	0.264056787	20230312_16_i_5ht_1uM
329	0.570109967	0.429890033	20200810_26_d_phy_100uM
330	0.748947481	0.251052519	20201208_11_d_flu_10uM
331	0.332923233	0.667076767	20231004_43_i_cef_1uM
332	0.321125416	0.678874584	20230818_44_d_pgd2_10uM
333	0.617978666	0.382021334	20210118_09_d_hm01_100nM
334	0.246351886	0.753648114	20220402_23_d_oxy_100nM
335	0.619367342	0.380632658	20220929_03_c_Mbwc_1nM
336	0.62564632	0.37435368	20200323_01_i_R+S_1uM
337	0.246919532	0.753080468	20220113_06_c_roli_10nM
338	0.330322461	0.669677539	20220113_20_s_roli_10nM
339	0.749991797	0.250008203	20201028_08_d_pal_1uM
340	0.260448491	0.739551509	20230516_10_c_capt_10uM
341	0.57610632	0.42389368	20230904_29_i_dmso_141mM
342	0.748930247	0.251069753	20220319_20_s_ach_10uM
343	0.454860757	0.545139243	20210111_19_s_dag_10nM
344	0.489121253	0.510878747	20231020_87_s_fam_100uM
345	0.387768153	0.612231847	20211207_02_d_bup_100uM
346	0.645082208	0.354917792	20210120_03_i_hm01_1uM
347	0.355831469	0.644168531	20230512_23_c_ato_1uM
348	0.580673297	0.419326703	20190415_09_c_dop_100uM
349	0.580460151	0.419539849	20230906_78_d_dul_100nM
350	0.414898806	0.585101194	20230608_63_s_sem_100nM
351	0.750014992	0.249985008	20220326_07_d_at_100uM
352	0.298340961	0.701659039	20220208_07_c_asp_10uM
353	0.573560414	0.426439586	20220209_04_i_asp_1uM
354	0.246204071	0.753795929	20220311_08_c_eso_100nM
355	0.341633729	0.658366271	20231031_09_c_mpa_100nM
356	0.643853268	0.356146732	20221021_02_d_ome_1uM
357	0.49395588	0.50604412	20190814_24_s_nkb_1uM
358	0.246461734	0.753538266	20220812_16_d_lub_100uM
359	0.246292127	0.753707873	20211206_14_i_bup_10uM
360	0.312471679	0.687528321	20230510_28_c_ato_10uM
361	0.376630228	0.623369772	20190814_13_s_nkb_1uM
362	0.255443069	0.744556931	20220127_15_i_amo_10nM
363	0.268310984	0.731689016	20220620_18_c_miso_1uM
364	0.729417705	0.270582295	20230202_25_i_yoh_1uM
365	0.724809425	0.275190575	20190424_06_c_dop_100uM
366	0.657785116	0.342214884	20231010_62_s_ins_1uM
367	0.414616398	0.585383602	20230913_82_i_dul_1uM
368	0.423296055	0.576703945	20210722_04_i_clop_10nM
369	0.572445674	0.427554326	20201202_08_c_flu_10uM
370	0.24664855	0.75335145	20220310_23_d_eso_1nM
371	0.428085018	0.571914982	20231003_26_d_rab_1uM
372	0.374544969	0.625455031	20230807_38_i_gad_100uM
373	0.623236619	0.376763381	20201103_02_d_pal_100uM
374	0.599818928	0.400181072	20210610_11_d_s513_100nM
375	0.711938245	0.288061755	20200820_02_d_ond_10uM
376	0.368549453	0.631450547	20221019_01_d_ome_1uM
377	0.26337456	0.73662544	20230531_53_c_gip_10nM
378	0.275423065	0.724576935	20230601_88_i_tec_10uM
379	0.635303013	0.364696987	20230414_23_c_ran_100uM
380	0.489157673	0.510842327	20230913_11_d_fenf_1uM
381	0.495247851	0.504752149	20231110_13_i_mann_10mM
382	0.381596569	0.618403431	20230721_52_d_egta_10mM
383	0.621646081	0.378353919	20210304_18_c_gran_1uM
384	0.575736612	0.424263388	20190503_18_c_dop_100uM
385	0.471295713	0.528704287	20190710_15_c_nkb_100nM
386	0.269487961	0.730512039	20230906_60_i_ted_100nM
387	0.380197272	0.619802728	20230509_04_c_Mnet_1nM
388	0.694855392	0.305144608	20221020_08_i_pgd2_10uM
389	0.531186253	0.468813747	20230804_68_i_olm_100uM
390	0.514329194	0.485670806	20200808_05_i_phy_10uM
391	0.365446343	0.634553657	20230807_85_i_glp1_100nM
392	0.446520571	0.553479429	20190723_14_i_nka_10nM
393	0.583978702	0.416021298	20230728_63_d_ca_1mM
394	0.383357401	0.616642599	20230615_53_c_tir_1nM
395	0.53893202	0.46106798	20230911_102_d_hm01_10nM
396	0.497890605	0.502109395	20190708_04_d_nkb_100nM
397	0.248870766	0.751129234	20230909_37_d_feno_100uM
398	0.507871833	0.492128167	20230430_27_i_sn38_1uM
399	0.266771622	0.733228378	20230318_18_c_ach_1uM
400	0.495839896	0.504160104	20210610_06_i_s513_10uM
401	0.681290649	0.318709351	20231020_98_d_ang_1uM
402	0.392283936	0.607716064	20231003_105_i_ang2_100nM
403	0.540991297	0.459008703	20230830_11_c_lix_100nM
404	0.478197998	0.521802002	20230118_08_i_pge1_1uM
405	0.35554106	0.64445894	20230904_53_d_yy_1nM
406	0.463157	0.536843	20230508_62_i_Mnet_1nM
407	0.735075622	0.264924378	20200325_16_d_sul_10uM
408	0.532323794	0.467676206	20231103_94_d_c999_1uM
409	0.601108887	0.398891113	20211020_14_i_lub_1uM
410	0.745443473	0.254556527	20201117_11_c_2m5ht_1uM
411	0.524825479	0.475174521	20190822_17_d_sum_10uM
412	0.438136851	0.561863149	20200629_03_i_adr_100uM
413	0.70113408	0.29886592	20230127_04_c_mor_100uM
414	0.561426053	0.438573947	20230221_13_s_mor_1uM
415	0.685213551	0.314786449	20200214_09_d_win55_1uM
416	0.292001325	0.707998675	20230516_04_c_capt_100uM
417	0.452016331	0.547983669	20230605_34_c_ex4_1uM
418	0.64231296	0.35768704	20210906_04_i_ome_1uM
419	0.499883257	0.500116743	20220608_14_i_tre_1nM
420	0.446298942	0.553701058	20210120_05_c_hm01_10nM
421	0.339049919	0.660950081	20230911_53_d_lth_100uM
422	0.266023763	0.733976237	20220305_30_s_yy_100nM
423	0.565036339	0.434963661	20210120_06_c_hm01_1uM
424	0.468524443	0.531475557	20231103_55_d_mann_1mM
425	0.539287688	0.460712312	20230213_09_i_mor_100uM
426	0.555690599	0.444309401	20190107_07_i_cpt_100uM
427	0.338129071	0.661870929	20220624_19_c_pgd2_10uM
428	0.436114282	0.563885718	20230724_33_i_tamo_10uM
429	0.532044318	0.467955682	20231019_16_i_pro_100uM
430	0.698859539	0.301140461	20210302_12_d_gran_1uM
431	0.396950578	0.603049422	20230728_81_d_ca_1mM
432	0.272734276	0.727265724	20220628_20_c_pge1_10uM
433	0.302008927	0.697991073	20230630_55_c_lic_10mM
434	0.329035744	0.670964256	20210713_14_i_krebs_0uM
435	0.565317329	0.434682671	20230718_74_i_upa_1nM
436	0.450221476	0.549778524	20230818_73_d_zol_10uM
437	0.693311486	0.306688514	20230419_18_c_lina_10nM
438	0.265799973	0.734200027	20230707_41_i_flup_1uM
439	0.73888199	0.26111801	20190822_03_c_na_10uM
440	0.59846673	0.40153327	20230705_34_c_zic_10mM
441	0.741469364	0.258530636	20221214_07_i_Mfev_100nM
442	0.457778924	0.542221076	20230828_33_c_lix_10nM
443	0.52267061	0.47732939	20230626_76_c_glp2_10nM
444	0.435592083	0.564407917	20230127_16_i_mor_1uM
445	0.353257108	0.646742892	20220114_06_i_roli_1uM
446	0.355547581	0.644452419	20230911_20_c_lict_10mM
447	0.675867324	0.324132676	20191024_04_d_bro_100nM
448	0.539687523	0.460312477	20211025_07_c_metf_1uM
449	0.742729838	0.257270162	20210823_01_d_sert_1uM
450	0.731711999	0.268288001	20191129_05_i_sum_100nM
451	0.247269994	0.752730006	20231006_42_d_cloz_10uM
452	0.284523758	0.715476242	20231010_17_d_race_10uM
453	0.642735221	0.357264779	20211018_10_s_ome_10uM
454	0.58452726	0.41547274	20231031_87_d_gin8_100nM
455	0.574329385	0.425670615	20230616_65_c_n214_1uM
456	0.522040549	0.477959451	20230926_63_d_race_100uM
457	0.64815649	0.35184351	20231107_26_i_eve_1uM
458	0.378725364	0.621274636	20220324_26_d_hex_10uM
459	0.338047264	0.661952736	20211025_13_d_metf_100uM
460	0.469001049	0.530998951	20220706_05_c_cim_100uM
461	0.276732166	0.723267834	20230508_59_c_Mnet_1nM
462	0.32516435	0.67483565	20220204_14_i_amo_1uM
463	0.529319194	0.470680806	20220817_09_c_lub_1uM
464	0.642638754	0.357361246	20190711_01_d_sp_100nM
465	0.455309829	0.544690171	20230305_06_i_vas_1uM
466	0.387514739	0.612485261	20230515_02_d_sco_100nM
467	0.585737505	0.414262495	20230807_17_i_gad_10uM
468	0.348270674	0.651729326	20220602_07_c_cic_1nM
469	0.253072264	0.746927736	20230418_05_i_cita_1mM
470	0.62022898	0.37977102	20230927_03_c_ang_100nM
471	0.733910854	0.266089146	20220326_30_s_at_10uM
472	0.46938017	0.53061983	20231101_09_c_oct_1nM
473	0.43449436	0.56550564	20230817_14_c_hex_1mM
474	0.710588158	0.289411842	20190826_09_c_bro_1uM
475	0.427422884	0.572577116	20230706_12_c_zic_1mM
476	0.554434817	0.445565183	20190610_18_c_sp_50uM
477	0.699974657	0.300025343	20201105_03_i_pal_100uM
478	0.748762386	0.251237614	20220401_26_c_yoh_100uM
479	0.398162908	0.601837092	20230822_06_d_ram_1uM
480	0.41127356	0.58872644	20220314_16_c_bet_100uM
481	0.395523437	0.604476563	20220623_09_c_pgd2_1uM
482	0.509972533	0.490027467	20200527_07_i_phen_100uM
483	0.749988513	0.250011487	20230104_03_c_lina_1nM
484	0.462254558	0.537745442	20230815_21_d_los_1uM
485	0.5712651	0.4287349	20190523_06_c_dom_100uM
486	0.443710665	0.556289335	20210726_17_c_clop_10nM
487	0.443196641	0.556803359	20190429_06_c_na_100uM
488	0.698965968	0.301034032	20230906_23_i_gem_100uM
489	0.371755495	0.628244505	20220613_06_i_omi_100nM
490	0.507103279	0.492896721	20230606_21_i_lina_10nM
491	0.369130514	0.630869486	20220614_04_i_omi_1nM
492	0.483857383	0.516142617	20230724_02_d_tamo_100uM
493	0.750014726	0.249985274	20220319_26_i_ach_10uM
494	0.330731473	0.669268527	20231006_91_s_cloz_10uM
495	0.249290434	0.750709566	20220303_27_c_npy_10nM
496	0.515300189	0.484699811	20190429_04_d_na_100uM
497	0.737839936	0.262160064	20220319_09_i_ach_1uM
498	0.430308379	0.569691621	20230714_01_d_pro_100uM
499	0.326566953	0.673433047	20220314_20_s_hex_100uM
500	0.252577358	0.747422642	20210621_18_c_idmt_10nM
501	0.374389505	0.625610495	20211130_16_i_lth_100uM
502	0.397528974	0.602471026	20200810_09_d_phy_10uM
503	0.402986528	0.597013472	20230803_29_i_cef_1uM
504	0.345177109	0.654822891	20231005_60_c_pbg_10uM
505	0.302324606	0.697675394	20230713_02_d_mpa_10nM
506	0.249949385	0.750050615	20230522_36_i_glp1_100nM
507	0.49214107	0.50785893	20210917_04_i_atrov_100nM
508	0.247895006	0.752104994	20230906_92_s_dul_100nM
509	0.2462258	0.7537742	20230713_37_s_mpa_100nM
510	0.590123574	0.409876426	20210226_16_c_vas_1uM
511	0.474467746	0.525532254	20201112_02_d_8oh_100uM
512	0.246606055	0.753393945	20230907_44_d_metf_1uM
513	0.279976454	0.720023546	20190708_19_d_sp_100nM
514	0.53289796	0.46710204	20220620_17_c_miso_100nM
515	0.730128359	0.269871641	20191126_12_c_dop_100nM
516	0.503094804	0.496905196	20230201_19_d_yoh_1uM
517	0.593229749	0.406770251	20220809_03_d_ilo_100nM
518	0.503138804	0.496861196	20190710_10_d_sp_1uM
519	0.252199004	0.747800996	20230224_01_d_atrov_1uM
520	0.640581198	0.359418802	20201106_09_i_8oh_100uM
521	0.628807752	0.371192248	20230104_02_c_lina_10nM
522	0.479494701	0.520505299	20190506_15_i_ond_100uM
523	0.330752932	0.669247068	20190812_24_s_nkb_1uM
524	0.602718958	0.397281042	20230804_12_c_olm_10uM
525	0.473288772	0.526711228	20220622_10_s_pgd2_1uM
526	0.620651226	0.379348774	20191204_10_d_s218_100nM
527	0.620421109	0.379578891	20190429_21_s_apo_100uM
528	0.3651985	0.6348015	20230323_19_d_bup_1mM
529	0.734581953	0.265418047	20230412_10_c_cita_1mM
530	0.435384921	0.564615079	20210106_09_i_dag_10nM
531	0.538581587	0.461418413	20230804_53_i_olm_100uM
532	0.292597851	0.707402149	20210707_20_s_u466_10uM
533	0.260671572	0.739328428	20230829_07_d_mgc_10uM
534	0.749635525	0.250364475	20230210_14_i_ome_1uM
535	0.56848154	0.43151846	20230327_08_d_cim_1uM
536	0.527658612	0.472341388	20200814_09_c_ola_100uM
537	0.461757515	0.538242485	20230628_23_d_clon_1uM
538	0.24624134	0.75375866	20220214_22_d_azi_1uM
539	0.328587045	0.671412955	20230502_22_c_iri_100uM
540	0.394963419	0.605036581	20230809_65_s_glp1_10nM
541	0.749963162	0.250036838	20200409_10_i_sul_1uM
542	0.362534088	0.637465912	20190521_03_c_yy_100nM
543	0.365781296	0.634218704	20230304_10_s_krebs_0uM
544	0.74046217	0.25953783	20221228_03_c_Mfev_1nM
545	0.579250143	0.420749857	20230630_12_d_capt_1uM
546	0.423358693	0.576641307	20230516_30_i_capt_10uM
547	0.665956523	0.334043477	20230907_45_d_metf_1uM
548	0.253769004	0.746230996	20220610_04_i_tre_1nM
549	0.749529095	0.250470905	20220526_03_d_ang_100nM
550	0.558380596	0.441619404	20230815_75_c_phen_10uM
551	0.418242144	0.581757856	20220729_12_d_bwc_10nM
552	0.354875452	0.645124548	20220729_03_d_bwc_100nM
553	0.449810367	0.550189633	20210610_14_i_s513_100nM
554	0.448425561	0.551574439	20210119_12_c_hm01_1uM
555	0.526572351	0.473427649	20230423_07_c_ery_1uM
556	0.723552506	0.276447494	20230120_01_c_pge1_1uM
557	0.454336106	0.545663894	20210308_03_d_ery_100uM
558	0.25328327	0.74671673	20230727_83_i_ca_100mM
559	0.290256215	0.709743785	20230609_18_c_capt_1uM
560	0.750013689	0.249986311	20221228_01_c_Mfev_100nM
561	0.584814871	0.415185129	20210113_06_c_mot_100nM
562	0.563879125	0.436120875	20230906_11_i_gem_1uM
563	0.272837684	0.727162316	20230925_67_d_trop_10uM
564	0.497306332	0.502693668	20200629_01_d_adr_100uM
565	0.749864494	0.250135506	20230227_15_i_u466_1uM
566	0.501050232	0.498949768	20230830_33_d_ted_1nM
567	0.73043121	0.26956879	20221212_03_d_Mfev_1nM
568	0.389633447	0.610366553	20220811_18_c_ici_10uM
569	0.253992687	0.746007313	20230516_06_c_capt_100uM
570	0.504465747	0.495534253	20230822_56_d_dmso_1mM
571	0.531532193	0.468467807	20231019_14_c_levo_1uM
572	0.436652418	0.563347582	20200619_06_d_phen_100uM
573	0.246334781	0.753665219	20220609_11_d_tre_1nM
574	0.332041781	0.667958219	20231005_47_i_pbg_10uM
575	0.367479425	0.632520575	20220308_22_d_gaba_10uM
576	0.749962108	0.250037892	20210317_20_s_mor_100uM
577	0.290270718	0.709729282	20231012_101_s_lan_10uM
578	0.466035943	0.533964057	20210304_13_i_gran_1uM
579	0.462061365	0.537938635	20230512_47_i_sco_100nM
580	0.399661319	0.600338681	20230711_31_d_est_10nM
581	0.749411903	0.250588097	20230109_09_d_lina_1nM
582	0.606095336	0.393904664	20200808_08_c_phy_10uM
583	0.546558829	0.453441171	20230731_31_d_meto_1uM
584	0.6648264	0.3351736	20210224_13_i_vas_10nM
585	0.31577241	0.68422759	20220706_11_c_cim_100uM
586	0.530628104	0.469371896	20210507_03_c_aitc_100uM
587	0.307991438	0.692008562	20230928_108_c_ang2_1uM
588	0.330607236	0.669392764	20200622_14_c_adr_1uM
589	0.272213499	0.727786501	20230505_04_c_Mdex_1uM
590	0.694174157	0.305825843	20221220_08_c_sita_100nM
591	0.246202891	0.753797109	20220223_02_d_ran_10uM
592	0.50001796	0.49998204	20230809_58_c_val_1uM
593	0.631008475	0.368991525	20230815_77_s_val_10uM
594	0.49783159	0.50216841	20230607_42_c_sem_100nM
595	0.52205935	0.47794065	20190711_17_i_nka_100nM
596	0.453197866	0.546802134	20230713_28_d_mpa_10nM
597	0.748887689	0.251112311	20221125_03_c_sita_10nM
598	0.25285741	0.74714259	20190114_04_s_cpt_100uM
599	0.66115432	0.33884568	20230127_08_i_mor_10uM
600	0.506295972	0.493704028	20210906_11_d_ome_1uM
601	0.377788736	0.622211264	20230704_16_c_ceti_100nM
602	0.631865148	0.368134852	20231103_13_s_Mapr_10nM
603	0.274495567	0.725504433	20230503_37_i_risp_1uM
604	0.682686513	0.317313487	20231106_25_i_levo_10nM
605	0.246227667	0.753772333	20230719_29_i_mpa_1uM
606	0.68194255	0.31805745	20210819_04_i_cita_10uM
607	0.24659824	0.75340176	20181228_04_i_cpt_100uM
608	0.49272349	0.50727651	20220622_11_d_pgd2_100nM
609	0.663468828	0.336531172	20230926_119_i_asp_1uM
610	0.667419201	0.332580799	20210616_01_d_idmt_1nM
611	0.664401151	0.335598849	20210111_16_c_mot_1uM
612	0.292123492	0.707876508	20220714_07_d_ex4_100nM
613	0.505241296	0.494758704	20230714_59_d_cali_100nM
614	0.443194235	0.556805765	20220318_03_i_bet_10uM
615	0.485575834	0.514424166	20200811_05_i_phy_10uM
616	0.614214581	0.385785419	20210120_07_d_hm01_1uM
617	0.315133029	0.684866971	20230602_07_d_dip_10uM
618	0.246217675	0.753782325	20220726_14_i_bwc_1nM
619	0.569695092	0.430304908	20230508_45_c_Mapr_10nM
620	0.749497453	0.250502547	20230106_05_c_lina_100nM
621	0.246982336	0.753017664	20220615_13_d_omi_100nM
622	0.428567974	0.571432026	20230523_25_d_cin_10nM
623	0.501729233	0.498270767	20230615_22_s_s423_100nM
624	0.331622552	0.668377448	20210125_16_c_tak906_100uM
625	0.431320976	0.568679024	20230511_11_d_cpa_10uM
626	0.378848727	0.621151273	20230704_25_i_ceti_100nM
627	0.509228093	0.490771907	20230325_21_s_veh_0uM
628	0.246225697	0.753774303	20220224_13_d_ran_10uM
629	0.628440269	0.371559731	20230419_11_d_flu_10uM
630	0.561731818	0.438268182	20190605_23_d_mot_100nM
631	0.364268055	0.635731945	20231020_34_c_fam_10uM
632	0.687321481	0.312678519	20220324_19_c_bet_1uM
633	0.246204011	0.753795989	20220616_13_d_miso_10uM
634	0.410346284	0.589653716	20230725_15_i_17ah_100uM
635	0.560222362	0.439777638	20191204_12_c_s218_100nM
636	0.680399897	0.319600103	20190611_06_c_sp_50uM
637	0.254529586	0.745470414	20230829_31_i_pro_1uM
638	0.398459783	0.601540217	20230429_64_c_sn38_10uM
639	0.2883947	0.7116053	20220305_12_d_imiq_1uM
640	0.246829268	0.753170732	20230428_48_d_iri_1uM
641	0.663571988	0.336428012	20230706_08_c_zic_10mM
642	0.430185419	0.569814581	20231103_19_d_oct_1nM
643	0.693330628	0.306669372	20220327_17_c_aml_10uM
644	0.74929778	0.25070222	20230418_06_i_drop_1uM
645	0.418190422	0.581809578	20230615_47_i_tir_100nM
646	0.271796762	0.728203238	20210719_15_i_lop_10uM
647	0.46327256	0.53672744	20230818_37_d_ram_10uM
648	0.523811798	0.476188202	20230615_01_c_s423_10nM
649	0.387543743	0.612456257	20231019_43_i_pro_1uM
650	0.574567756	0.425432244	20231013_74_c_carv_100nM
651	0.441299793	0.558700207	20230911_96_d_dmso_14mM
652	0.29226559	0.70773441	20220402_21_i_oxy_10uM
653	0.299341309	0.700658691	20230531_11_s_tec_1uM
654	0.338779989	0.661220011	20230508_32_i_Mapr_100nM
655	0.67751033	0.32248967	20221021_10_d_ome_1uM
656	0.742381427	0.257618573	20220315_16_i_hex_100uM
657	0.278302287	0.721697713	20220309_11_d_cap_100uM
658	0.393615169	0.606384831	20211018_20_s_ome_10uM
659	0.247880279	0.752119721	20230801_70_i_calc_10nM
660	0.550103103	0.449896897	20210705_01_d_pgf2a_1nM
661	0.368537584	0.631462416	20230427_48_d_zol_1mM
662	0.290374548	0.709625452	20230502_59_i_zol_10uM
663	0.478471422	0.521528578	20230620_54_c_sax_10nM
664	0.379885809	0.620114191	20230512_41_c_sco_100nM
665	0.464225394	0.535774606	20230630_28_i_lic_1mM
666	0.493020485	0.506979515	20230928_85_i_lix_100nM
667	0.405610351	0.594389649	20230630_57_i_capt_10uM
668	0.262971387	0.737028613	20230601_85_d_tec_100nM
669	0.266456194	0.733543806	20230516_03_d_capt_100uM
670	0.486852035	0.513147965	20190822_02_i_na_10uM
671	0.551257646	0.448742354	20230615_77_s_tir_10nM
672	0.306281386	0.693718614	20220608_01_d_tre_1nM
673	0.449952833	0.550047167	20210721_04_i_clop_10nM
674	0.289487532	0.710512468	20230328_10_c_his_1uM
675	0.374176168	0.625823832	20230731_09_s_meto_10uM
676	0.682950525	0.317049475	20230712_82_s_cali_1uM
677	0.70287848	0.29712152	20230306_03_c_pge2_10nM
678	0.270483326	0.729516674	20220317_24_c_vil_1uM
679	0.304877117	0.695122883	20210830_01_d_pant_1uM
680	0.493342266	0.506657734	20190904_15_c_sum_10uM
681	0.451510577	0.548489423	20211110_11_d_aml_1uM
682	0.443691584	0.556308416	20220318_29_c_hex_10uM
683	0.419865045	0.580134955	20230431_39_d_tea_1mM
684	0.247907317	0.752092683	20210722_07_c_clop_10nM
685	0.395494716	0.604505284	20190806_06_c_dop_10uM
686	0.741706195	0.258293805	20190606_13_d_mot_100nM
687	0.355789331	0.644210669	20230907_95_c_hm01_1uM
688	0.561960771	0.438039229	20190814_21_i_bro_1uM
689	0.275021804	0.724978196	20230512_08_c_cpa_10uM
690	0.593277342	0.406722658	20220315_22_i_bet_10uM
691	0.53452391	0.46547609	20220826_02_d_mor_100uM
692	0.309032421	0.690967579	20230505_02_d_Mdex_1uM
693	0.529328599	0.470671401	20220329_14_c_fle_10uM
694	0.246228498	0.753771502	20220208_20_c_asp_100nM
695	0.447907515	0.552092485	20190821_08_i_iso_10uM
696	0.351088678	0.648911322	20230530_63_s_tec_1uM
697	0.551080412	0.448919588	20230804_08_i_olm_1uM
698	0.417057036	0.582942964	20220313_25_i_cap_100uM
699	0.573219374	0.426780626	20230608_01_d_lina_1nM
700	0.744732167	0.255267833	20221024_02_d_pgd2_100nM
701	0.247126313	0.752873687	20230906_90_i_dul_1uM
702	0.302810367	0.697189633	20230829_63_c_drop_100uM
703	0.724164658	0.275835342	20221014_02_i_Mbwc_100nM
704	0.261311217	0.738688783	20230510_53_i_nore_1mM
705	0.741825509	0.258174491	20220324_17_d_bet_1uM
706	0.59854539	0.40145461	20230711_04_d_est_100nM
707	0.613836296	0.386163704	20200120_01_d_win55_100nM
708	0.645741282	0.354258718	20220826_05_s_ome_100uM
709	0.50131859	0.49868141	20231027_10_c_zac_10uM
710	0.531239812	0.468760188	20230728_99_c_pth_1nM
711	0.493163211	0.506836789	20230516_21_s_capt_10uM
712	0.452807667	0.547192333	20230713_07_i_mpa_100nM
713	0.380160617	0.619839383	20220314_24_i_his_100uM
714	0.24620304	0.75379696	20220718_07_c_pgi2_100nM
715	0.350926265	0.649073735	20210125_10_d_tak906_100uM
716	0.592863027	0.407136973	20231017_08_d_pali_10uM
717	0.519538177	0.480461823	20231026_31_i_pro_10uM
718	0.522109876	0.477890124	20190424_19_c_5ht_100uM
719	0.40067589	0.59932411	20220628_19_c_pge1_1uM
720	0.293393194	0.706606806	20220112_04_i_lis_100uM
721	0.246392312	0.753607688	20190108_05_s_cpt_100uM
722	0.515934932	0.484065068	20231020_88_s_fam_100uM
723	0.466680008	0.533319992	20231005_40_c_pbg_10uM
724	0.291616399	0.708383601	20220209_10_d_asp_10uM
725	0.550698732	0.449301268	20200908_12_c_ola_10nM
726	0.265285154	0.734714846	20231107_46_d_eve_100nM
727	0.420307818	0.579692182	20230911_13_d_lict_10mM
728	0.61381769	0.38618231	20230311_05_i_8oh_10uM
729	0.492333955	0.507666045	20230305_05_i_vas_100nM
730	0.69078702	0.30921298	20190515_12_c_imiq_50uM
731	0.396049239	0.603950761	20230814_65_s_cer_1uM
732	0.749636952	0.250363048	20230103_05_d_lina_10nM
733	0.74125296	0.25874704	20221230_09_s_lina_10nM
734	0.539181343	0.460818657	20230713_49_c_mpa_1uM
735	0.569110402	0.430889598	20230706_47_i_ceti_100nM
736	0.298646907	0.701353093	20211110_20_s_aml_10uM
737	0.640762875	0.359237125	20190716_21_i_sp_10nM
738	0.748075353	0.251924647	20230318_08_c_ach_10uM
739	0.562888034	0.437111966	20210812_14_c_esc_100uM
740	0.248364024	0.751635976	20230801_05_i_meto_10uM
741	0.283296595	0.716703405	20230825_47_d_riv_100nM
742	0.601921194	0.398078806	20230911_32_i_lict_1mM
743	0.388555848	0.611444152	20220404_15_i_ex4_1uM
744	0.465687527	0.534312473	20230608_42_c_sem_100nM
745	0.563122209	0.436877791	20190814_07_d_bro_1uM
746	0.583672515	0.416327485	20200323_02_i_R+S_10uM
747	0.298584868	0.701415132	20230808_07_d_val_10uM
748	0.328195678	0.671804322	20231012_71_d_lan_1uM
749	0.435868025	0.564131975	20230615_70_i_tir_1nM
750	0.252730047	0.747269953	20230713_01_d_mpa_100nM
751	0.247497938	0.752502062	20230724_69_s_egta_1mM
752	0.635379855	0.364620145	20190425_17_d_na_100uM
753	0.363991375	0.636008625	20230808_75_s_gip_100nM
754	0.749588152	0.250411848	20220329_26_i_oxy_100uM
755	0.509792716	0.490207284	20230926_44_c_trop_1uM
756	0.50352339	0.49647661	20190508_13_d_ag_100nM
757	0.467282244	0.532717756	20231020_77_i_fam_100uM
758	0.698380532	0.301619468	20230621_04_c_clon_100uM
759	0.535055788	0.464944212	20231013_60_i_dul_100nM
760	0.554187946	0.445812054	20190611_10_i_mot_100nM
761	0.382275004	0.617724996	20220317_02_d_vil_100uM
762	0.57637249	0.42362751	20190924_01_d_na_1uM
763	0.397309103	0.602690897	20210111_04_i_mot_1uM
764	0.262366239	0.737633761	20191128_01_d_dop_100nM
765	0.343707436	0.656292564	20230623_05_i_sax_1nM
766	0.691219103	0.308780897	20200414_15_c_c999_100nM
767	0.404240564	0.595759436	20230512_01_d_cpa_1uM
768	0.28355224	0.71644776	20220128_17_c_amo_100nM
769	0.340224767	0.659775233	20231006_09_c_pbg_1uM
770	0.292747107	0.707252893	20220623_06_i_pgd2_10uM
771	0.619746989	0.380253011	20190610_12_c_nka_1uM
772	0.386175571	0.613824429	20230710_37_d_dia_1uM
773	0.640523152	0.359476848	20231013_70_c_carv_1uM
774	0.528790749	0.471209251	20230926_123_d_ca_100mM
775	0.503530315	0.496469685	20190520_12_c_imiq_50uM
776	0.696657801	0.303342199	20201111_10_i_8oh_10uM
777	0.622296916	0.377703084	20190923_18_s_sum_1uM
778	0.749489692	0.250510308	20201202_13_i_flu_1uM
779	0.569871631	0.430128369	20230301_01_d_atrov_10uM
780	0.494212834	0.505787166	20220304_04_i_yy_1nM
781	0.246223115	0.753776885	20220610_07_c_tre_100nM
782	0.286126444	0.713873556	20231006_16_i_pbg_1uM
783	0.522980499	0.477019501	20230713_29_c_mpa_10nM
784	0.72353659	0.27646341	20220905_09_s_mor_100uM
785	0.750014435	0.249985565	20221229_17_s_lina_10nM
786	0.281853651	0.718146349	20230928_73_d_tak906_100uM
787	0.267894289	0.732105711	20230508_64_d_Mnet_1nM
788	0.716613599	0.283386401	20220816_07_c_ome_100uM
789	0.558576932	0.441423068	20230414_02_d_cita_100uM
790	0.490284322	0.509715678	20230926_112_i_race_10uM
791	0.327203865	0.672796135	20210118_04_i_hm01_10nM
792	0.561549619	0.438450381	20230117_25_c_tre_1nM
793	0.341252949	0.658747051	20230710_18_i_risp_1uM
794	0.510684507	0.489315493	20230228_14_c_u466_10uM
795	0.439757032	0.560242968	20230913_49_c_dul_100nM
796	0.3971661	0.6028339	20231031_15_i_levo_10nM
797	0.449500916	0.550499084	20190503_20_i_na_100uM
798	0.490941838	0.509058162	20230804_37_i_olm_10uM
799	0.41597101	0.58402899	20190524_11_c_prop_100uM
800	0.482895891	0.517104109	20210616_04_i_idmt_1nM
801	0.413985734	0.586014266	20210827_09_d_lop_1uM
802	0.394102206	0.605897794	20231108_59_s_gin8_10nM
803	0.749766542	0.250233458	20220908_10_s_lub_10uM
804	0.41757764	0.58242236	20231003_109_s_cpbg_10uM
805	0.515178311	0.484821689	20231019_06_d_levo_10nM
806	0.259553121	0.740446879	20230318_20_c_R+S_10uM
807	0.33939482	0.66060518	20220607_04_c_ang2_10nM
808	0.639066593	0.360933407	20230721_72_i_egta_100uM
809	0.64498577	0.35501423	20210304_05_i_gran_10uM
810	0.338148734	0.661851266	20220728_02_s_ex4_1uM
811	0.750015071	0.249984929	20230104_10_s_lina_10nM
812	0.423060724	0.576939276	20210917_15_i_atrov_1uM
813	0.524312447	0.475687553	20210606_05_i_aitc_10uM
814	0.249414247	0.750585753	20231006_125_i_levo_1uM
815	0.677028381	0.322971619	20201028_03_i_pal_10uM
816	0.405623476	0.594376524	20230621_80_i_cali_100nM
817	0.347601399	0.652398601	20231003_19_c_rab_100uM
818	0.604081413	0.395918587	20230616_12_s_tir_10nM
819	0.529922175	0.470077825	20231006_48_i_cloz_100uM
820	0.718116482	0.281883518	20210721_01_d_clop_10nM
821	0.471550273	0.528449727	20230417_15_i_dop_1uM
822	0.454100224	0.545899776	20190507_23_s_apo_100uM
823	0.614302758	0.385697242	20210713_05_i_riv_100nM
824	0.401031046	0.598968954	20190418_20_c_apo_100uM
825	0.328477234	0.671522766	20200814_18_c_ola_10uM
826	0.246990451	0.753009549	20220617_09_c_miso_10uM
827	0.653175538	0.346824462	20201214_15_i_dag_1nM
828	0.725711645	0.274288355	20191028_02_i_bro_100nM
829	0.415989689	0.584010311	20231108_38_d_gin8_100nM
830	0.386930815	0.613069185	20230505_57_i_Mdex_1uM
831	0.709445167	0.290554833	20201120_05_c_2m5ht_1uM
832	0.246203795	0.753796205	20220224_09_c_ran_100uM
833	0.475029753	0.524970247	20230609_54_c_lir_100nM
834	0.24650622	0.75349378	20220310_19_c_eso_10nM
835	0.630140029	0.369859971	20230904_10_c_col_10uM
836	0.376407958	0.623592042	20231003_131_c_tamo_1mM
837	0.268216495	0.731783505	20230629_33_i_lic_1mM
838	0.748465201	0.251534799	20231031_58_d_ins_100nM
839	0.437923858	0.562076142	20200528_01_i_phen_1uM
840	0.331837258	0.668162742	20230620_55_c_sax_100nM
841	0.27550868	0.72449132	20220211_15_i_asp_10uM
842	0.48313547	0.51686453	20220317_04_c_vil_100uM
843	0.654339512	0.345660488	20230909_91_i_bwc_100nM
844	0.253234236	0.746765764	20210716_08_c_riv_100nM
845	0.466942461	0.533057539	20230325_07_c_phen_1uM
846	0.263510489	0.736489511	20220221_20_c_azi_1uM
847	0.452269978	0.547730022	20230531_19_c_tec_100nM
848	0.749901631	0.250098369	20230103_15_d_Mpgd2_10uM
849	0.728572711	0.271427289	20190612_21_i_mot_100nM
850	0.635043818	0.364956182	20210916_20_s_atrov_1uM
851	0.362459415	0.637540585	20230516_09_d_capt_10uM
852	0.322569853	0.677430147	20230720_69_c_egta_1mM
853	0.745308643	0.254691357	20230206_16_s_yoh_10uM
854	0.604050459	0.395949541	20230621_96_d_n214_100nM
855	0.367505198	0.632494802	20230810_22_d_los_10uM
856	0.541672474	0.458327526	20230411_19_s_flu_100uM
857	0.29213632	0.70786368	20190605_13_s_cpt_10uM
858	0.492168597	0.507831403	20230711_18_i_est_10nM
859	0.301388046	0.698611954	20230427_36_i_dia_1uM
860	0.561947786	0.438052214	20220715_05_i_fle_1uM
861	0.595135954	0.404864046	20210819_09_c_cita_1mM
862	0.74709943	0.25290057	20210817_19_d_cita_1mM
863	0.333332056	0.666667944	20230731_07_i_meto_10uM
864	0.701834039	0.298165961	20231005_17_i_cpbg_10uM
865	0.262956373	0.737043627	20230512_10_d_ato_10uM
866	0.356358458	0.643641542	20230422_21_s_ag_100nM
867	0.516563584	0.483436416	20210817_20_s_cita_100uM
868	0.503209525	0.496790475	20230616_01_c_tir_1nM
869	0.536642891	0.463357109	20200528_11_c_phen_10uM
870	0.52060649	0.47939351	20190710_09_c_sp_100nM
871	0.246286279	0.753713721	20220221_11_d_azi_100uM
872	0.478367865	0.521632135	20220603_07_c_ang2_1uM
873	0.637513867	0.362486133	20231006_12_d_pbg_10uM
874	0.432761484	0.567238516	20210226_08_c_vas_100nM
875	0.597132071	0.402867929	20230727_16_s_17ah_10uM
876	0.351886182	0.648113818	20230904_49_c_col_100uM
877	0.387752929	0.612247071	20230608_59_d_sem_10nM
878	0.351786026	0.648213974	20211026_16_i_metf_100uM
879	0.586798338	0.413201662	20230321_13_d_bup_10uM
880	0.728443519	0.271556481	20190522_13_s_sul_100uM
881	0.731608129	0.268391871	20210528_08_c_pge2_100nM
882	0.745267643	0.254732357	20200407_08_i_s141_1uM
883	0.494706997	0.505293003	20220725_08_c_sulp_10uM
884	0.287286204	0.712713796	20230516_34_c_sco_1nM
885	0.345662735	0.654337265	20220620_19_c_miso_10uM
886	0.526119914	0.473880086	20230303_04_c_atrov_1uM
887	0.3581612	0.6418388	20231106_03_d_Msco_1nM
888	0.619541542	0.380458458	20230907_67_d_feno_100uM
889	0.451935294	0.548064706	20230226_14_d_pgf2a_10nM
890	0.329202049	0.670797951	20220624_01_d_pgd2_100nM
891	0.74819637	0.25180363	20201028_01_d_pal_1uM
892	0.487650262	0.512349738	20230926_14_c_trop_100uM
893	0.5065803	0.4934197	20210224_01_d_vas_10nM
894	0.246272006	0.753727994	20220402_17_c_fle_10uM
895	0.286633794	0.713366206	20231108_36_c_gin8_100nM
896	0.401810279	0.598189721	20231106_18_c_pali_10uM
897	0.700843739	0.299156261	20201112_12_c_8oh_10uM
898	0.28995818	0.71004182	20190708_21_c_sp_100nM
899	0.296992918	0.703007082	20230904_23_c_col_100uM
900	0.57434783	0.42565217	20230808_78_c_gaba_100uM
901	0.749040055	0.250959945	20190719_04_d_sp_10nM
902	0.549009589	0.450990411	20190514_01_d_csp_100uM
903	0.246890409	0.753109591	20210127_12_d_tak906_1uM
904	0.248745085	0.751254915	20230825_37_i_mgc_10uM
905	0.428560685	0.571439315	20230830_25_d_ted_10nM
906	0.548271379	0.451728621	20230615_64_d_tir_100nM
907	0.351788774	0.648211226	20181221_13_c_cpt_100uM
908	0.578470168	0.421529832	20231005_31_d_pbg_1uM
909	0.491932191	0.508067809	20190401_08_d_apo_100uM
910	0.577204889	0.422795111	20210708_12_d_u466_1uM
911	0.348586713	0.651413287	20230809_71_i_clop_100nM
912	0.287047035	0.712952965	20230802_01_d_olm_1uM
913	0.74907954	0.25092046	20220321_10_c_at_100uM
914	0.615387347	0.384612653	20230119_07_s_pge1_1uM
915	0.246792013	0.753207987	20220617_13_d_miso_10uM
916	0.712785728	0.287214272	20200320_06_c_drop_10uM
917	0.339899035	0.660100965	20200313_13_d_sul_10uM
918	0.449888782	0.550111218	20231003_15_c_rab_10uM
919	0.533893189	0.466106811	20230816_12_c_pgf2a_10nM
920	0.721148801	0.278851199	20221130_03_d_Mlar_1nM
921	0.469059597	0.530940403	20231110_20_c_malt_100uM
922	0.631917256	0.368082744	20190904_08_c_na_10uM
923	0.438469936	0.561530064	20230523_44_d_cin_100nM
924	0.353493505	0.646506495	20220715_02_d_sulp_100nM
925	0.25844133	0.74155867	20230925_58_d_trop_100uM
926	0.614633135	0.385366865	20231103_99_s_mann_1mM
927	0.330888354	0.669111646	20200817_04_i_ola_100uM
928	0.740892399	0.259107601	20230103_03_c_lina_10nM
929	0.469003115	0.530996885	20230804_18_d_olm_1uM
930	0.260849268	0.739150732	20230904_11_i_col_1uM
931	0.246601781	0.753398219	20230925_48_d_trop_100uM
932	0.246225276	0.753774724	20211206_19_c_bup_1mM
933	0.511346059	0.488653941	20231012_95_d_metf_1uM
934	0.320160081	0.679839919	20200814_16_i_ola_1uM
935	0.582257982	0.417742018	20211019_06_i_lub_100uM
936	0.246257039	0.753742961	20231004_12_i_tamo_1mM
937	0.610342202	0.389657798	20231019_12_c_levo_10nM
938	0.445917706	0.554082294	20230911_45_d_lth_100uM
939	0.734154423	0.265845577	20190821_14_i_sum_10uM
940	0.337794799	0.662205201	20200811_17_c_phy_1uM
941	0.281670434	0.718329566	20230319_07_c_adr_10uM
942	0.44821017	0.55178983	20210712_02_d_u466_1uM
943	0.749829778	0.250170222	20221229_12_i_lina_100nM
944	0.293665457	0.706334543	20230721_51_d_egta_10mM
945	0.515635054	0.484364946	20200121_09_c_proc_10uM
946	0.336095725	0.663904275	20230429_57_c_sn38_1uM
947	0.434446625	0.565553375	20220306_08_c_imiq_1uM
948	0.382264636	0.617735364	20230821_55_s_dmso_14mM
949	0.253256277	0.746743723	20210226_17_c_vas_100nM
950	0.409151122	0.590848878	20190506_20_d_ach_100uM
951	0.750006304	0.249993696	20200214_08_d_win55_100nM
952	0.25673712	0.74326288	20231110_42_d_malt_100uM
953	0.418466069	0.581533931	20200825_03_i_ond_10uM
954	0.246202864	0.753797136	20230428_44_s_iri_10uM
955	0.747863288	0.252136712	20190108_03_d_cpt_10uM
956	0.404958821	0.595041179	20230502_19_c_iri_10uM
957	0.50039884	0.49960116	20231027_26_d_zac_1uM
958	0.540119437	0.459880563	20230523_38_c_cin_100nM
959	0.543815726	0.456184274	20190813_16_c_bro_1uM
960	0.749904589	0.250095411	20220319_28_i_ach_100nM
961	0.258846944	0.741153056	20230504_20_i_nore_1mM
962	0.298700859	0.701299141	20230516_33_i_capt_1uM
963	0.512021226	0.487978774	20230830_18_d_ted_100nM
964	0.558598	0.441402	20230925_70_c_trop_10uM
965	0.596490561	0.403509439	20210903_17_c_pant_1uM
966	0.26068018	0.73931982	20210712_10_s_u466_10uM
967	0.560352765	0.439647235	20230828_37_i_lix_10nM
968	0.655594939	0.344405061	20190605_17_d_iso_100uM
969	0.664633029	0.335366971	20220326_26_i_at_1uM
970	0.264995998	0.735004002	20230927_21_c_apra_10nM
971	0.316907821	0.683092179	20220218_08_c_azi_10uM
972	0.373377161	0.626622839	20230505_03_d_Mdex_1uM
973	0.524394169	0.475605831	20231018_35_c_pali_1uM
974	0.250552747	0.749447253	20230411_09_d_cita_100uM
975	0.344447002	0.655552998	20220615_18_c_omi_10nM
976	0.603723441	0.396276559	20220812_13_i_lop_10uM
977	0.56040028	0.43959972	20210304_03_d_gran_100uM
978	0.717671362	0.282328638	20230318_07_c_ach_1uM
979	0.66288045	0.33711955	20190719_16_c_nkb_10nM
980	0.363151013	0.636848987	20231019_31_c_pro_100uM
981	0.252607334	0.747392666	20220315_21_d_bet_100uM
982	0.439014571	0.560985429	20220805_01_d_ilo_1nM
983	0.367428032	0.632571968	20200526_06_c_phen_100uM
984	0.712798863	0.287201137	20220914_06_d_ici_100uM
985	0.575097372	0.424902628	20231103_24_c_oct_100nM
986	0.579390917	0.420609083	20231013_66_d_carv_100nM
987	0.464374916	0.535625084	20230707_01_d_flup_10uM
988	0.329146037	0.670853963	20220303_13_d_yy_1nM
989	0.434320286	0.565679714	20220726_12_d_bwc_10nM
990	0.309226224	0.690773776	20230415_20_c_apo_100nM
991	0.28171706	0.71828294	20230428_04_d_iri_100uM
992	0.261650647	0.738349353	20230428_16_c_iri_100uM
993	0.246203307	0.753796693	20220223_17_c_ran_10uM
994	0.246729799	0.753270201	20220317_23_i_vil_1uM
995	0.246202853	0.753797147	20230707_21_d_flup_100nM
996	0.750013013	0.249986987	20200117_02_i_win55_100nM
997	0.343384205	0.656615795	20230502_26_i_iri_1uM
998	0.597689633	0.402310367	20230106_01_i_lina_100nM
999	0.344764639	0.655235361	20230906_18_d_gem_100uM
1000	0.252374528	0.747625472	20230822_94_d_s141_100nM
1001	0.44403637	0.55596363	20230224_04_d_pge2_100nM
1002	0.438935084	0.561064916	20220613_17_c_tre_1nM
1003	0.407657147	0.592342853	20230727_91_c_ca_1mM
1004	0.365126469	0.634873531	20230728_68_i_ca_1mM
1005	0.631455262	0.368544738	20210916_07_c_atrov_100nM
1006	0.367305245	0.632694755	20231107_36_d_eve_1uM
1007	0.446781312	0.553218688	20190814_01_d_dop_1uM
1008	0.304193992	0.695806008	20230926_83_d_race_100uM
1009	0.644263091	0.355736909	20210531_03_d_pge2_1uM
1010	0.676623595	0.323376405	20230913_62_d_dul_100nM
1011	0.442565182	0.557434818	20230630_30_i_clon_100uM
1012	0.337501495	0.662498505	20230620_13_i_n214_100nM
1013	0.634330494	0.365669506	20200309_04_d_dom_1uM
1014	0.246203022	0.753796978	20220727_15_i_bwc_10nM
1015	0.329038281	0.670961719	20230316_10_c_fle_100uM
1016	0.279570545	0.720429455	20200619_04_d_adr_1uM
1017	0.446236181	0.553763819	20230608_54_c_sem_100nM
1018	0.749962588	0.250037412	20190510_05_i_ag_100nM
1019	0.294608417	0.705391583	20230830_32_i_ted_1nM
1020	0.579655946	0.420344054	20231025_52_d_levo_1uM
1021	0.444108149	0.555891851	20230710_15_c_tea_1mM
1022	0.430590275	0.569409725	20230615_08_i_s423_10nM
1023	0.499262782	0.500737218	20230804_75_s_val_10uM
1024	0.712758397	0.287241603	20190925_07_c_pru_1uM
1025	0.67734543	0.32265457	20190611_13_d_mot_100nM
1026	0.345904517	0.654095483	20230913_76_i_dul_100nM
1027	0.314355522	0.685644478	20230927_47_d_apra_10nM
1028	0.692977985	0.307022015	20190509_04_d_hm01_100uM
1029	0.353714099	0.646285901	20231003_53_d_cpbg_100uM
1030	0.377746167	0.622253833	20230804_22_c_olm_100uM
1031	0.280427835	0.719572165	20230423_18_c_pru_1uM
1032	0.348812688	0.651187312	20230225_03_d_pgf2a_10nM
1033	0.386610042	0.613389958	20230529_16_i_glp1_10nM
1034	0.295625846	0.704374154	20231103_68_i_mann_10mM
1035	0.252241926	0.747758074	20220311_10_c_eso_1nM
1036	0.414458887	0.585541113	20230619_96_c_n214_100nM
1037	0.698745874	0.301254126	20230802_70_c_calc_10nM
1038	0.362693521	0.637306479	20230801_47_c_pth_1nM
1039	0.493541219	0.506458781	20230802_45_s_calc_10nM
1040	0.464387193	0.535612807	20210201_20_s_tak906_100uM
1041	0.247549049	0.752450951	20190826_06_c_apo_1uM
1042	0.724000237	0.275999763	20191129_10_d_sum_100nM
1043	0.580145028	0.419854972	20210819_08_c_cita_100uM
1044	0.469057473	0.530942527	20230706_32_c_zic_1mM
1045	0.567888126	0.432111874	20190507_21_c_2m5ht_100uM
1046	0.424758677	0.575241323	20211019_19_c_lub_100uM
1047	0.3568401	0.6431599	20190805_24_c_ldopa_10uM
1048	0.278214419	0.721785581	20230801_64_d_calc_10nM
1049	0.474859325	0.525140675	20231018_27_d_cef_100uM
1050	0.246706348	0.753293652	20220214_17_i_azi_100uM
1051	0.432215924	0.567784076	20210304_20_s_gran_100uM
1052	0.717712317	0.282287683	20191203_10_d_sum_100nM
1053	0.507071704	0.492928296	20210304_07_c_gran_1uM
1054	0.399199457	0.600800543	20230308_02_c_yoh_10nM
1055	0.497434955	0.502565045	20230704_31_c_ceti_10nM
1056	0.485842037	0.514157963	20190812_13_i_apo_1uM
1057	0.685572084	0.314427916	20231026_21_c_pro_100uM
1058	0.480169987	0.519830013	20210522_04_c_krebs_0uM
1059	0.624226696	0.375773304	20200409_05_c_s141_10uM
1060	0.35096306	0.64903694	20211129_14_i_aml_1uM
1061	0.329606546	0.670393454	20220715_11_c_sulp_100nM
1062	0.464856518	0.535143482	20230607_54_c_sem_1uM
1063	0.366096039	0.633903961	20230828_54_d_lix_1nM
1064	0.610226627	0.389773373	20230318_15_i_ach_100nM
1065	0.374874485	0.625125515	20230427_21_s_dia_10uM
1066	0.460052173	0.539947827	20220726_11_d_bwc_1nM
1067	0.681433572	0.318566428	20210304_06_i_gran_1uM
1068	0.263421733	0.736578267	20230925_06_i_fenf_1uM
1069	0.344646625	0.655353375	20230503_05_d_risp_1uM
1070	0.440009602	0.559990398	20200904_06_c_ola_100nM
1071	0.378581132	0.621418868	20230112_08_d_oxy_1uM
1072	0.724230116	0.275769884	20210615_20_s_s513_10uM
1073	0.339675231	0.660324769	20231107_37_d_eve_100nM
1074	0.530144995	0.469855005	20220326_23_d_at_100uM
1075	0.536403507	0.463596493	20220916_09_d_ici_1uM
1076	0.358404591	0.641595409	20230714_64_s_cali_1uM
1077	0.351498824	0.648501176	20230907_25_s_gem_10uM
1078	0.281087346	0.718912654	20230505_54_d_Mdex_10nM
1079	0.645726147	0.354273853	20230615_62_d_tir_10nM
1080	0.494759877	0.505240123	20210826_10_s_sert_10uM
1081	0.614963116	0.385036884	20230906_14_c_gem_100uM
1082	0.294825929	0.705174071	20220621_06_i_miso_10uM
1083	0.342380929	0.657619071	20210112_20_s_dag_10nM
1084	0.246232139	0.753767861	20211021_02_d_metf_10uM
1085	0.329541505	0.670458495	20200629_06_c_adr_100uM
1086	0.37336612	0.62663388	20190102_07_s_cpt_100uM
1087	0.259648677	0.740351323	20211207_14_i_bup_10uM
1088	0.340372431	0.659627569	20230515_13_c_sco_10nM
1089	0.412998385	0.587001615	20190822_09_d_pru_10uM
1090	0.613839615	0.386160385	20220811_05_c_cim_10uM
1091	0.296887517	0.703112483	20211026_05_i_metf_10uM
1092	0.32596274	0.67403726	20230427_11_d_dia_10uM
1093	0.350378939	0.649621061	20220628_07_s_pge1_1uM
1094	0.267005918	0.732994082	20230704_07_c_ceti_100nM
1095	0.553305228	0.446694772	20231020_08_d_carv_10uM
1096	0.464275627	0.535724373	20220313_10_c_cap_1mM
1097	0.282491688	0.717508312	20230629_51_i_lic_10mM
1098	0.724997232	0.275002768	20190506_21_c_ach_100uM
1099	0.356914106	0.643085894	20231004_31_d_cef_1uM
1100	0.708559291	0.291440709	20200117_14_d_win55_1uM
1101	0.387311047	0.612688953	20230317_09_d_cim_1uM
1102	0.580817542	0.419182458	20211201_04_i_lth_1uM
1103	0.331950591	0.668049409	20230319_13_d_R+S_10uM
1104	0.253228464	0.746771536	20211110_02_d_aml_10uM
1105	0.289401081	0.710598919	20230807_92_d_cin_10nM
1106	0.419066328	0.580933672	20230620_67_c_sax_10nM
1107	0.648611414	0.351388586	20221019_07_i_u466_100nM
1108	0.485959286	0.514040714	20230721_12_s_tamo_100uM
1109	0.292196387	0.707803613	20230329_11_d_his_100uM
1110	0.738924248	0.261075752	20221219_03_c_sita_10nM
1111	0.264123345	0.735876655	20230508_22_c_Mapr_100nM
1112	0.612779903	0.387220097	20230605_27_d_dip_1mM
1113	0.530608243	0.469391757	20230828_13_d_lix_10nM
1114	0.450564756	0.549435244	20230710_03_d_flup_10uM
1115	0.247517861	0.752482139	20230830_30_d_ted_1nM
1116	0.281498453	0.718501547	20230817_15_i_npy_1nM
1117	0.326627684	0.673372316	20220214_02_d_azi_100uM
1118	0.315855652	0.684144348	20230620_19_c_n214_100nM
1119	0.747737838	0.252262162	20210615_12_d_s513_1uM
1120	0.572832953	0.427167047	20210824_12_d_sert_10uM
1121	0.246235617	0.753764383	20230909_29_c_hm01_1uM
1122	0.312547808	0.687452192	20230828_14_i_lix_10nM
1123	0.502132465	0.497867535	20230612_11_s_lir_100nM
1124	0.345863844	0.654136156	20230927_08_d_ca_10mM
1125	0.378159172	0.621840828	20230913_12_d_fenf_10uM
1126	0.691564988	0.308435012	20191011_07_c_nkb_100nM
1127	0.739065715	0.260934285	20210823_20_s_sert_10uM
1128	0.75000847	0.24999153	20220705_06_d_cim_100uM
1129	0.439221226	0.560778774	20191127_01_d_dop_100nM
1130	0.246374891	0.753625109	20220404_07_c_ex4_10uM
1131	0.431463249	0.568536751	20231006_66_d_cloz_1uM
1132	0.249018763	0.750981237	20230512_06_d_cpa_10uM
1133	0.386288691	0.613711309	20210621_20_s_idmt_100nM
1134	0.610219227	0.389780773	20220726_19_c_bwc_10nM
1135	0.584656283	0.415343717	20230727_87_i_ca_10mM
1136	0.651684927	0.348315073	20221219_07_i_sita_100nM
1137	0.281001667	0.718998333	20220128_15_i_amo_100nM
1138	0.750015077	0.249984923	20211015_03_d_ome_100uM
1139	0.750015065	0.249984935	20221202_10_d_Mfev_100nM
1140	0.438453126	0.561546874	20220313_21_d_cap_1mM
1141	0.511044473	0.488955527	20190805_13_d_apo_10uM
1142	0.660036961	0.339963039	20231108_33_d_gin8_1nM
1143	0.246343648	0.753656352	20210827_04_c_lop_10uM
1144	0.749915397	0.250084603	20200311_04_c_proc_10uM
1145	0.561427556	0.438572444	20191203_02_i_apo_100nM
1146	0.378271667	0.621728333	20230607_10_i_sita_100nM
1147	0.654828526	0.345171474	20230606_16_i_sita_10nM
1148	0.554177469	0.445822531	20220303_08_c_yy_10nM
1149	0.461963317	0.538036683	20230707_58_i_flup_1uM
1150	0.508418931	0.491581069	20220306_30_s_yy_100nM
1151	0.526883375	0.473116625	20230907_91_i_dia_10uM
1152	0.403103541	0.596896459	20230509_15_d_Mnet_100nM
1153	0.384250653	0.615749347	20231003_100_c_ang2_1uM
1154	0.541991997	0.458008003	20190826_25_c_ldopa_1uM
1155	0.638231449	0.361768551	20221025_13_i_ome_1uM
1156	0.490359774	0.509640226	20230504_15_c_nore_10uM
1157	0.720667034	0.279332966	20220401_06_i_yoh_100uM
1158	0.510186397	0.489813603	20230928_100_c_rab_10uM
1159	0.327008954	0.672991046	20230312_17_i_5ht_100uM
1160	0.584192101	0.415807899	20220307_21_d_gaba_1uM
1161	0.392772182	0.607227818	20210820_03_c_cita_1mM
1162	0.556103859	0.443896141	20210810_06_d_esc_1mM
1163	0.391218631	0.608781369	20230926_124_c_ang_1uM
1164	0.657146646	0.342853354	20210111_14_i_mot_100nM
1165	0.503265262	0.496734738	20230703_10_s_ceti_100nM
1166	0.307265747	0.692734253	20230504_42_d_nore_10uM
1167	0.412956228	0.587043772	20200923_06_c_csp_10uM
1168	0.682726877	0.317273123	20201130_01_d_flu_1uM
1169	0.329029466	0.670970534	20231027_19_d_ang_1uM
1170	0.325640271	0.674359729	20231005_45_c_pbg_100uM
1171	0.412499057	0.587500943	20220317_07_c_vil_10uM
1172	0.508475702	0.491524298	20230605_16_s_dip_100uM
1173	0.458463369	0.541536631	20220306_22_d_imiq_1uM
1174	0.374620428	0.625379572	20230815_17_i_los_10uM
1175	0.508348819	0.491651181	20230907_88_i_pth_10nM
1176	0.501945062	0.498054938	20230906_77_c_dul_10nM
1177	0.265308222	0.734691778	20231011_15_c_cef_100uM
1178	0.346162723	0.653837277	20230724_52_d_egta_10mM
1179	0.710547543	0.289452457	20210708_13_d_u466_10uM
1180	0.356317548	0.643682452	20231005_64_c_pbg_100uM
1181	0.471282521	0.528717479	20230311_10_s_2m5ht_100uM
1182	0.37194676	0.62805324	20231103_101_i_c999_1uM
1183	0.570763079	0.429236921	20230431_24_c_tea_100uM
1184	0.298113175	0.701886825	20210105_02_d_ag_10nM
1185	0.246210081	0.753789919	20220404_21_d_ex4_100nM
1186	0.497016441	0.502983559	20230801_28_s_pth_10nM
1187	0.492457933	0.507542067	20190107_04_c_cpt_10uM
1188	0.248361606	0.751638394	20190531_22_d_prop_100uM
1189	0.314004219	0.685995781	20231003_95_d_asp_10uM
1190	0.246441553	0.753558447	20230719_85_d_upa_10nM
1191	0.246245993	0.753754007	20230615_20_c_s423_100nM
1192	0.750014944	0.249985056	20221129_06_i_sita_10nM
1193	0.390848583	0.609151417	20210112_09_c_mot_1uM
1194	0.349442023	0.650557977	20230502_40_s_zol_100uM
1195	0.517467933	0.482532067	20211025_17_c_metf_1uM
1196	0.62470573	0.37529427	20200624_18_c_adr_1uM
1197	0.258848782	0.741151218	20230913_85_s_dul_100nM
1198	0.747736365	0.252263635	20230411_01_c_flu_100uM
1199	0.47299077	0.52700923	20200327_06_c_s141_10uM
1200	0.34262721	0.65737279	20231020_102_d_ang_100nM
1201	0.715645234	0.284354766	20210522_08_i_krebs_0uM
1202	0.517045725	0.482954275	20231031_59_i_ins_100nM
1203	0.413992481	0.586007519	20231108_19_c_eve_100nM
1204	0.750014582	0.249985418	20221229_04_c_sita_1uM
1205	0.248217803	0.751782197	20220621_03_d_miso_10uM
1206	0.366237681	0.633762319	20200908_08_d_ola_10nM
1207	0.379192206	0.620807794	20230415_04_i_phy_1uM
1208	0.668721696	0.331278304	20230822_65_i_metf_1uM
1209	0.449547839	0.550452161	20230825_19_c_mgc_1uM
1210	0.624294513	0.375705487	20230326_17_i_dom_100uM
1211	0.549487462	0.450512538	20190507_08_i_2m5ht_100uM
1212	0.503189502	0.496810498	20230911_22_d_lict_1mM
1213	0.412228053	0.587771947	20230614_75_i_s423_1uM
1214	0.596373103	0.403626897	20230623_61_s_cali_1uM
1215	0.443592482	0.556407518	20210224_07_c_vas_10nM
1216	0.294254789	0.705745211	20210610_19_c_s513_10uM
1217	0.749068336	0.250931664	20210317_15_i_mor_100uM
1218	0.252631101	0.747368899	20230707_54_c_flup_1uM
1219	0.660527384	0.339472616	20230326_13_d_ag_1nM
1220	0.633506948	0.366493052	20230304_32_c_R+S_10uM
1221	0.326839177	0.673160823	20230415_10_s_veh_0uM
1222	0.45211063	0.54788937	20231006_85_c_cloz_100uM
1223	0.680399374	0.319600626	20230807_14_c_gad_1uM
1224	0.644208634	0.355791366	20190507_18_c_csp_100uM
1225	0.398998528	0.601001472	20230515_25_i_sco_10nM
1226	0.314534211	0.685465789	20230427_37_i_dia_1uM
1227	0.703307606	0.296692394	20200820_09_i_ond_1uM
1228	0.444443734	0.555556266	20230602_37_s_dip_100uM
1229	0.56091814	0.43908186	20230809_59_c_val_10uM
1230	0.44006792	0.55993208	20220303_02_d_yy_1nM
1231	0.357745096	0.642254904	20230909_24_d_azi_1uM
1232	0.6863257	0.3136743	20210305_20_s_ery_100uM
1233	0.537565272	0.462434728	20230615_05_d_s423_1uM
1234	0.568969462	0.431030538	20230711_09_d_est_1nM
1235	0.246699715	0.753300285	20220311_27_c_eso_10nM
1236	0.585864991	0.414135009	20200319_09_d_drop_1uM
1237	0.24620506	0.75379494	20220620_09_c_miso_10uM
1238	0.354532408	0.645467592	20230328_05_d_cim_10uM
1239	0.412783063	0.587216937	20230830_12_i_lix_100nM
1240	0.748676789	0.251323211	20210511_03_i_mor_10uM
1241	0.295921158	0.704078842	20231110_35_c_Mnet_100nM
1242	0.485398594	0.514601406	20230417_08_c_ran_1mM
1243	0.475794132	0.524205868	20231027_94_c_mpa_1uM
1244	0.505191709	0.494808291	20210810_05_d_esc_100uM
1245	0.677346571	0.322653429	20230302_04_c_atrov_1uM
1246	0.472204203	0.527795797	20200624_04_i_adr_10uM
1247	0.439549179	0.560450821	20230509_20_d_Msco_1nM
1248	0.485488092	0.514511908	20231027_65_c_zac_10uM
1249	0.520537222	0.479462778	20230629_14_c_lic_1mM
1250	0.572464869	0.427535131	20220323_05_d_bet_1uM
1251	0.536081382	0.463918618	20190429_15_i_ldopa_50uM
1252	0.317520333	0.682479667	20210527_07_c_pge2_10nM
1253	0.749978415	0.250021585	20221010_02_d_Mbwc_10nM
1254	0.712534803	0.287465197	20191014_17_c_sp_100nM
1255	0.480982234	0.519017766	20231020_38_d_fam_1mM
1256	0.474637693	0.525362307	20221007_01_i_Mbwc_10nM
1257	0.573111523	0.426888477	20190524_17_i_sul_100uM
1258	0.407667393	0.592332607	20211019_03_d_lub_100uM
1259	0.733727929	0.266272071	20200408_13_c_s141_100nM
1260	0.489632798	0.510367202	20230904_75_c_col_1uM
1261	0.483387794	0.516612206	20230601_92_c_tec_1uM
1262	0.664242219	0.335757781	20200408_12_d_s141_100nM
1263	0.381267537	0.618732463	20210712_19_c_u466_10uM
1264	0.595609794	0.404390206	20220805_07_s_ilo_10nM
1265	0.248723091	0.751276909	20230429_07_c_sn38_100uM
1266	0.606544038	0.393455962	20230808_83_i_ldopa_100nM
1267	0.396966145	0.603033855	20231103_53_c_mann_1mM
1268	0.547767794	0.452232206	20230432_21_d_dia_1uM
1269	0.400764763	0.599235237	20210301_06_i_gran_1uM
1270	0.296081282	0.703918718	20230803_18_c_cef_10uM
1271	0.526799664	0.473200336	20220629_16_i_pge1_10uM
1272	0.405774176	0.594225824	20230926_65_d_s513_100nM
1273	0.366388985	0.633611015	20211025_14_i_metf_1uM
1274	0.499144085	0.500855915	20220318_04_c_bet_10uM
1275	0.367302304	0.632697696	20230321_12_d_cim_100uM
1276	0.325356836	0.674643164	20230907_78_d_mot_1uM
1277	0.663337353	0.336662647	20231003_24_s_rab_10uM
1278	0.694916605	0.305083395	20200624_07_d_adr_100uM
1279	0.274758382	0.725241618	20220330_04_c_car_100uM
1280	0.458188598	0.541811402	20230713_45_s_mpa_100nM
1281	0.487767174	0.512232826	20230417_05_i_ran_100uM
1282	0.355290034	0.644709966	20230127_03_d_mor_10uM
1283	0.24742409	0.75257591	20230627_22_c_imi_100uM
1284	0.701298755	0.298701245	20200120_14_d_win55_1uM
1285	0.346893965	0.653106035	20211018_03_d_ome_100uM
1286	0.400124054	0.599875946	20231005_41_i_pbg_1uM
1287	0.292345925	0.707654075	20210621_04_i_idmt_1nM
1288	0.275700394	0.724299606	20211019_20_s_lub_10uM
1289	0.549432501	0.450567499	20190424_02_i_5ht_100uM
1290	0.277124175	0.722875825	20230815_22_d_los_10uM
1291	0.537861933	0.462138067	20191203_08_i_apo_100nM
1292	0.619833927	0.380166073	20190522_24_i_prop_100uM
1293	0.390757205	0.609242795	20230802_75_c_calc_100nM
1294	0.727050018	0.272949982	20200318_13_c_sul_10uM
1295	0.539896437	0.460103563	20231031_33_s_ins_1uM
1296	0.343807121	0.656192879	20211129_17_c_aml_1uM
1297	0.279506241	0.720493759	20211115_03_d_aml_100uM
1298	0.470764818	0.529235182	20220316_01_s_vil_10uM
1299	0.256417923	0.743582077	20230802_06_i_olm_1uM
1300	0.750014009	0.249985991	20221212_05_i_Mfev_10nM
1301	0.647386493	0.352613507	20190521_05_i_gaba_100uM
1302	0.413294495	0.586705505	20210622_15_i_idmt_10nM
1303	0.600183264	0.399816736	20200309_06_c_win55_10uM
1304	0.268141485	0.731858515	20230626_14_i_clon_10uM
1305	0.633015359	0.366984641	20231020_51_d_fam_10uM
1306	0.409248493	0.590751507	20230504_50_i_nore_10uM
1307	0.394818706	0.605181294	20230615_42_c_tir_10nM
1308	0.468408894	0.531591106	20230807_06_i_gad_1uM
1309	0.723538067	0.276461933	20210531_07_c_pge2_10nM
1310	0.504378707	0.495621293	20230421_07_c_lina_100nM
1311	0.526529129	0.473470871	20230807_53_d_cin_1uM
1312	0.702689489	0.297310511	20230322_16_c_fle_10uM
1313	0.354779006	0.645220994	20231012_36_i_lan_1uM
1314	0.635783842	0.364216158	20211015_01_d_ome_1uM
1315	0.744678732	0.255321268	20210125_05_i_tak906_10uM
1316	0.423794389	0.576205611	20230623_56_i_cali_10uM
1317	0.647170947	0.352829053	20190813_03_c_bro_1uM
1318	0.363848753	0.636151247	20211015_07_c_ome_1uM
1319	0.630606548	0.369393452	20190531_06_c_drop_100uM
1320	0.489912063	0.510087937	20230906_69_s_ted_10nM
1321	0.246234727	0.753765273	20220111_17_c_lis_10uM
1322	0.271369783	0.728630217	20230816_28_i_sem_10nM
1323	0.699416757	0.300583243	20201016_07_d_csp_10uM
1324	0.686731043	0.313268957	20190515_27_s_dop_100uM
1325	0.42248737	0.57751263	20231110_61_i_malt_10uM
1326	0.329485337	0.670514663	20220303_23_i_npy_10nM
1327	0.635313414	0.364686586	20200527_04_d_phen_1uM
1328	0.740503703	0.259496297	20220319_06_c_ach_1uM
1329	0.402829242	0.597170758	20190401_09_c_apo_100uM
1330	0.738513395	0.261486605	20200217_02_c_win55_100nM
1331	0.530694667	0.469305333	20220305_17_c_imiq_10uM
1332	0.709641767	0.290358233	20230616_73_c_n214_10nM
1333	0.384640443	0.615359557	20230430_04_s_sn38_10uM
1334	0.608780626	0.391219374	20190826_07_d_bro_1uM
1335	0.482607441	0.517392559	20230703_08_c_ceti_10nM
1336	0.248535685	0.751464315	20230911_42_d_idmt_10nM
1337	0.638623244	0.361376756	20190515_07_d_yy_100nM
1338	0.704761629	0.295238371	20190508_12_s_ldopa_50uM
1339	0.44497376	0.55502624	20190815_18_c_apo_10uM
1340	0.520128947	0.479871053	20190719_23_s_sp_1uM
1341	0.475603765	0.524396235	20230801_43_c_pth_100nM
1342	0.248004933	0.751995067	20230822_38_i_dmso_1mM
1343	0.555458059	0.444541941	20230304_09_c_car_100uM
1344	0.435694421	0.564305579	20230907_33_d_gem_100uM
1345	0.559505118	0.440494882	20220606_08_c_cic_1nM
1346	0.628427703	0.371572297	20220824_03_d_lub_1uM
1347	0.454934977	0.545065023	20210305_07_c_ery_1uM
1348	0.605600141	0.394399859	20200814_01_d_ola_1uM
1349	0.341734559	0.658265441	20230713_16_i_mpa_100nM
1350	0.457599307	0.542400693	20230614_77_c_s423_1uM
1351	0.319155726	0.680844274	20220721_08_c_pgi2_100nM
1352	0.502832993	0.497167007	20200813_06_i_ola_1uM
1353	0.251296342	0.748703658	20220805_03_d_ilo_100nM
1354	0.285565623	0.714434377	20230809_81_i_cpa_100uM
1355	0.61001387	0.38998613	20200318_11_c_drop_10uM
1356	0.318240572	0.681759428	20220616_15_i_miso_1uM
1357	0.42747033	0.57252967	20231107_30_c_eve_10nM
1358	0.615391323	0.384608677	20190605_10_d_mot_100nM
1359	0.43435313	0.56564687	20230808_62_c_glp2_10nM
1360	0.250834537	0.749165463	20210607_14_c_krebs_0uM
1361	0.325267709	0.674732291	20220224_12_d_ran_100uM
1362	0.61322359	0.38677641	20231027_48_i_zac_100uM
1363	0.249450355	0.750549645	20200407_13_c_s141_10uM
1364	0.390716707	0.609283293	20230801_23_d_pth_1nM
1365	0.466208912	0.533791088	20230131_21_i_yoh_100nM
1366	0.586119849	0.413880151	20230432_43_c_dia_10uM
1367	0.438977029	0.561022971	20230704_27_s_ceti_100nM
1368	0.288060879	0.711939121	20220209_12_i_asp_10uM
1369	0.737565389	0.262434611	20190514_20_i_ond_100uM
1370	0.474426115	0.525573885	20231010_52_d_ins_1uM
1371	0.557725746	0.442274254	20230431_40_d_tea_10mM
1372	0.251768004	0.748231996	20220311_15_i_eso_10nM
1373	0.299680075	0.700319925	20230503_04_d_risp_10uM
1374	0.646283738	0.353716262	20220916_17_d_ici_10uM
1375	0.318887775	0.681112225	20230904_77_c_col_100uM
1376	0.356509417	0.643490583	20230628_61_d_glp2_100nM
1377	0.584227976	0.415772024	20230714_15_i_pro_10uM
1378	0.356889797	0.643110203	20200811_13_d_phy_10uM
1379	0.51596477	0.48403523	20230808_22_i_val_10uM
1380	0.602106099	0.397893901	20231101_12_d_oct_10nM
1381	0.266031547	0.733968453	20230612_20_d_lir_10nM
1382	0.506441132	0.493558868	20190723_02_c_sp_10nM
1383	0.475435957	0.524564043	20190710_21_c_sp_100nM
1384	0.264486193	0.735513807	20210826_02_d_sert_10uM
1385	0.487985383	0.512014617	20230817_24_i_hex_100uM
1386	0.570180395	0.429819605	20201106_06_c_8oh_100uM
1387	0.688082161	0.311917839	20210514_04_i_sulp_1uM
1388	0.394435734	0.605564266	20230802_07_i_olm_10uM
1389	0.749436071	0.250563929	20220530_06_i_ang_1uM
1390	0.563199824	0.436800176	20230815_68_d_aml_1uM
1391	0.402088221	0.597911779	20210126_20_s_tak906_100uM
1392	0.344872183	0.655127817	20230505_48_d_Mdex_100nM
1393	0.387621268	0.612378732	20230719_81_s_upa_10nM
1394	0.359230708	0.640769292	20231027_95_d_mpa_1uM
1395	0.750011941	0.249988059	20221207_03_d_Mfev_1nM
1396	0.622239543	0.377760457	20210823_09_c_sert_100uM
1397	0.48981152	0.51018848	20230802_84_i_calc_10nM
1398	0.24767351	0.75232649	20230909_97_d_lict_1mM
1399	0.556819319	0.443180681	20231101_34_c_oct_1nM
1400	0.24752854	0.75247146	20230928_75_d_tak906_1uM
1401	0.246202909	0.753797091	20230926_02_d_trop_10uM
1402	0.485616954	0.514383046	20230612_57_i_tec_10uM
1403	0.692472651	0.307527349	20190426_20_c_ldopa_50uM
1404	0.355628643	0.644371357	20220729_13_d_bwc_100nM
1405	0.675361737	0.324638263	20230113_09_i_tre_1nM
1406	0.505957031	0.494042969	20230226_16_i_sert_1uM
1407	0.539024748	0.460975252	20231025_33_i_mpa_1uM
1408	0.749978408	0.250021592	20210317_06_i_mor_1uM
1409	0.627865352	0.372134648	20231003_16_i_rab_1uM
1410	0.430366869	0.569633131	20230502_63_s_zol_100uM
1411	0.749509398	0.250490602	20221205_02_d_Mfev_10nM
1412	0.543409239	0.456590761	20230306_10_d_pge2_100nM
1413	0.539100814	0.460899186	20200121_16_c_dom_10uM
1414	0.264743997	0.735256003	20230830_22_i_ted_10nM
1415	0.343818674	0.656181326	20230703_11_i_ceti_1uM
1416	0.254912678	0.745087322	20190826_24_i_ldopa_1uM
1417	0.40762129	0.59237871	20231006_14_c_pbg_1uM
1418	0.273885736	0.726114264	20230530_69_i_tec_10uM
1419	0.632879647	0.367120353	20230608_17_c_sem_100nM
1420	0.55426224	0.44573776	20230303_01_d_atrov_10uM
1421	0.258450581	0.741549419	20190815_17_i_apo_10uM
1422	0.275945601	0.724054399	20230510_38_i_ato_1uM
1423	0.456487773	0.543512227	20220325_06_i_bet_100nM
1424	0.25963813	0.74036187	20211109_07_c_lub_10uM
1425	0.246382198	0.753617802	20230720_60_d_egta_10mM
1426	0.420003766	0.579996234	20210111_09_c_mot_1uM
1427	0.692355537	0.307644463	20230620_01_c_n214_10nM
1428	0.411881777	0.588118223	20231005_65_c_pbg_100uM
1429	0.684102075	0.315897925	20230718_29_s_pro_10uM
1430	0.324571582	0.675428418	20230811_31_c_mpa_1uM
1431	0.311776751	0.688223249	20230530_70_i_tec_100nM
1432	0.749714966	0.250285034	20210503_14_i_mor_10uM
1433	0.360365498	0.639634502	20230712_89_c_cali_100nM
1434	0.396719566	0.603280434	20230505_64_c_Mapr_100nM
1435	0.591107074	0.408892926	20230822_64_c_pal_100uM
1436	0.506008499	0.493991501	20230331_09_d_ici_1uM
1437	0.48112119	0.51887881	20191028_04_d_na_100nM
1438	0.376952417	0.623047583	20230803_20_d_cef_1uM
1439	0.474372056	0.525627944	20230411_13_i_lop_1uM
1440	0.551312792	0.448687208	20211025_04_i_metf_1uM
1441	0.560823318	0.439176682	20230909_42_i_feno_100uM
1442	0.33270756	0.66729244	20230626_79_i_glp2_1nM
1443	0.399261865	0.600738135	20231031_43_d_ins_10uM
1444	0.451592075	0.548407925	20230613_02_c_lir_100nM
1445	0.425838582	0.574161418	20231003_44_d_bet_100nM
1446	0.289268002	0.710731998	20230602_42_c_dip_1mM
1447	0.749893227	0.250106773	20221202_04_i_Mfev_100nM
1448	0.592660259	0.407339741	20230620_46_i_sax_10nM
1449	0.342315223	0.657684777	20230601_96_i_tec_100nM
1450	0.417780145	0.582219855	20230818_18_d_ram_100uM
1451	0.616048743	0.383951257	20230512_42_i_sco_1nM
1452	0.550058682	0.449941318	20230503_07_c_risp_100uM
1453	0.732188569	0.267811431	20200324_04_d_R+S_1uM
1454	0.510967057	0.489032943	20210903_05_i_pant_10uM
1455	0.497605086	0.502394914	20220318_12_i_his_10uM
1456	0.697887061	0.302112939	20191129_08_i_apo_100nM
1457	0.272383176	0.727616824	20231017_11_i_pali_100uM
1458	0.558035313	0.441964687	20230616_77_i_n214_1uM
1459	0.749885962	0.250114038	20210302_17_c_gran_10uM
1460	0.45168162	0.54831838	20231012_97_i_dul_1uM
1461	0.654550078	0.345449922	20221213_05_d_Mfev_10nM
1462	0.731165301	0.268834699	20220920_16_i_ici_1uM
1463	0.623465561	0.376534439	20190923_10_d_iso_1uM
1464	0.444547636	0.555452364	20231101_36_d_oct_1nM
1465	0.599611827	0.400388173	20190606_12_s_cpt_10uM
1466	0.550709311	0.449290689	20230825_23_d_mgc_100uM
1467	0.474439778	0.525560222	20230412_13_c_pgi2_1uM
1468	0.596184032	0.403815968	20210721_07_c_clop_10nM
1469	0.275793316	0.724206684	20230509_33_i_Mnet_100nM
1470	0.742378139	0.257621861	20221202_06_i_Mfev_1nM
1471	0.574765942	0.425234058	20230815_57_d_aml_10uM
1472	0.376385049	0.623614951	20230712_90_d_cali_100nM
1473	0.653641228	0.346358772	20230909_21_d_calc_1nM
1474	0.722427755	0.277572245	20220321_16_c_at_10uM
1475	0.750014197	0.249985803	20221025_16_i_pge2_100nM
1476	0.291903215	0.708096785	20230326_04_i_apo_100nM
1477	0.615612113	0.384387887	20190805_16_d_bro_10uM
1478	0.746695884	0.253304116	20190522_03_c_sul_100uM
1479	0.284812662	0.715187338	20230907_23_i_gem_100uM
1480	0.435595572	0.564404428	20200817_05_i_ola_10uM
1481	0.272970827	0.727029173	20230429_62_d_sn38_10uM
1482	0.26233189	0.73766811	20230811_32_c_nore_10uM
1483	0.412864494	0.587135506	20230323_10_s_fle_100uM
1484	0.42510561	0.57489439	20200330_14_c_s141_100nM
1485	0.747433662	0.252566338	20230106_02_d_lina_100nM
1486	0.345362138	0.654637862	20220607_08_d_ang2_10nM
1487	0.246208421	0.753791579	20220312_26_c_his_100uM
1488	0.490959909	0.509040091	20200325_03_d_R+S_10uM
1489	0.391505167	0.608494833	20230710_62_i_risp_100uM
1490	0.342293698	0.657706302	20230909_71_d_feno_10uM
1491	0.56491796	0.43508204	20230810_30_c_los_1uM
1492	0.354032374	0.645967626	20230828_58_s_lix_10nM
1493	0.428690485	0.571309515	20230601_20_d_gip_100nM
1494	0.675450243	0.324549757	20230828_50_d_lix_10nM
1495	0.75001353	0.24998647	20221221_06_i_Mfev_1nM
1496	0.575815976	0.424184024	20230808_45_c_gaba_10uM
1497	0.251051452	0.748948548	20230818_82_i_cim_100uM
1498	0.376880003	0.623119997	20211021_18_c_metf_1uM
1499	0.62852338	0.37147662	20230718_07_c_pro_10uM
1500	0.661681099	0.338318901	20210610_16_i_s513_10uM
1501	0.269119789	0.730880211	20230314_14_d_oxy_100nM
1502	0.749148484	0.250851516	20221221_05_i_Mfev_10nM
1503	0.247682054	0.752317946	20220726_06_i_bwc_100nM
1504	0.344730207	0.655269793	20230130_05_c_yoh_100nM
1505	0.678203676	0.321796324	20190710_18_c_nka_100nM
1506	0.585973228	0.414026772	20210721_10_s_clop_1uM
1507	0.397848136	0.602151864	20230810_64_i_est_10nM
1508	0.349146361	0.650853639	20210511_01_d_mor_1uM
1509	0.49014933	0.50985067	20230810_28_s_los_10uM
1510	0.550491192	0.449508808	20230629_36_i_lic_100uM
1511	0.547030828	0.452969172	20221124_02_d_sita_100nM
1512	0.260150584	0.739849416	20230512_24_i_ato_100uM
1513	0.59658275	0.40341725	20200826_10_i_5ht_1uM
1514	0.74994835	0.25005165	20220328_20_s_car_10uM
1515	0.27337253	0.72662747	20220402_29_s_lop_100uM
1516	0.550692286	0.449307714	20200324_09_d_R+S_1uM
1517	0.625102806	0.374897194	20190506_10_s_apo_100uM
1518	0.313686488	0.686313512	20230329_03_i_pgi2_10uM
1519	0.4661497	0.5338503	20230413_12_s_krebs_0uM
1520	0.494019348	0.505980652	20210707_10_s_u466_10uM
1521	0.250859353	0.749140647	20230630_26_i_lic_100uM
1522	0.306388475	0.693611525	20230626_66_i_glp2_100nM
1523	0.628266745	0.371733255	20231019_17_i_pro_10uM
1524	0.563804519	0.436195481	20230907_13_d_gem_100uM
1525	0.639323815	0.360676185	20230422_14_d_ery_1uM
1526	0.25377289	0.74622711	20230925_71_d_trop_1uM
1527	0.459356389	0.540643611	20231107_14_i_levo_1uM
1528	0.475614702	0.524385298	20231107_01_d_Mpgd2_100nM
1529	0.652925193	0.347074807	20200323_05_c_R+S_1uM
1530	0.431705718	0.568294282	20230727_90_i_ca_1mM
1531	0.246411484	0.753588516	20220208_05_i_asp_1uM
1532	0.714824115	0.285175885	20220328_27_c_car_100uM
1533	0.316511783	0.683488217	20230206_09_d_yoh_1uM
1534	0.567083266	0.432916734	20230312_09_c_8oh_100uM
1535	0.459561121	0.540438879	20230629_39_s_lic_1mM
1536	0.648103727	0.351896273	20221026_05_c_ome_1uM
1537	0.414766508	0.585233492	20230928_70_c_ang_100nM
1538	0.425145536	0.574854464	20230828_06_d_lix_1nM
1539	0.34559451	0.65440549	20230906_16_d_gem_1uM
1540	0.641596085	0.358403915	20220316_24_i_vil_100uM
1541	0.604828331	0.395171669	20230226_18_i_car_1uM
1542	0.749580175	0.250419825	20210810_17_d_esc_1mM
1543	0.715332147	0.284667853	20230629_28_i_lic_10mM
1544	0.255866431	0.744133569	20230428_09_d_iri_1uM
1545	0.444648905	0.555351095	20230718_75_i_upa_100nM
1546	0.618918581	0.381081419	20230429_37_i_sn38_1uM
1547	0.554479352	0.445520648	20210111_11_d_mot_100nM
1548	0.740019745	0.259980255	20210716_09_c_riv_1uM
1549	0.3839884	0.6160116	20210630_09_c_pgf2a_100nM
1550	0.467526942	0.532473058	20230822_61_d_ond_10uM
1551	0.320811419	0.679188581	20230620_15_i_n214_1uM
1552	0.357312955	0.642687045	20211207_06_i_bup_1mM
1553	0.719383571	0.280616429	20230721_03_c_tamo_1mM
1554	0.333728082	0.666271918	20230821_52_i_lub_100uM
1555	0.395672886	0.604327114	20230802_65_c_calc_1nM
1556	0.423154524	0.576845476	20230707_18_d_flup_1uM
1557	0.343948909	0.656051091	20220306_20_s_yy_100nM
1558	0.269684602	0.730315398	20230703_04_c_ceti_1uM
1559	0.647096281	0.352903719	20220817_03_i_lub_10uM
1560	0.713110342	0.286889658	20230615_15_i_s423_100nM
1561	0.45955768	0.54044232	20230228_19_i_u466_10uM
1562	0.278867221	0.721132779	20220616_18_c_miso_1uM
1563	0.428688855	0.571311145	20230312_10_s_2m5ht_100uM
1564	0.541015025	0.458984975	20200120_09_c_win55_10uM
1565	0.453962544	0.546037456	20200826_03_i_5ht_1uM
1566	0.571929013	0.428070987	20230413_04_i_lop_100uM
1567	0.749851737	0.250148263	20221229_03_d_sita_10nM
1568	0.307165492	0.692834508	20230807_33_d_gad_100uM
1569	0.254201065	0.745798935	20231026_15_d_pro_10uM
1570	0.248724321	0.751275679	20230620_16_d_n214_1uM
1571	0.709957315	0.290042685	20230329_01_d_his_100uM
1572	0.497146663	0.502853337	20200624_17_c_adr_1uM
1573	0.411585036	0.588414964	20231103_52_c_mann_100uM
1574	0.485947754	0.514052246	20231026_11_d_pro_1uM
1575	0.68405078	0.31594922	20230721_35_s_tamo_100uM
1576	0.246223174	0.753776826	20220111_05_c_lis_10uM
1577	0.749873629	0.250126371	20220920_06_c_ici_1uM
1578	0.372471434	0.627528566	20230605_03_d_dip_100uM
1579	0.544574077	0.455425923	20220308_10_s_gaba_100uM
1580	0.441494718	0.558505282	20230627_24_d_imi_1uM
1581	0.588413874	0.411586126	20230906_51_c_ted_1nM
1582	0.345851949	0.654148051	20220317_01_s_vil_10uM
1583	0.249213847	0.750786153	20230721_33_d_tamo_100uM
1584	0.525256701	0.474743299	20230704_22_i_ceti_1uM
1585	0.607870064	0.392129936	20230809_39_c_val_1uM
1586	0.548242119	0.451757881	20230927_22_c_apra_10nM
1587	0.531019637	0.468980363	20231020_63_i_fam_1mM
1588	0.535802126	0.464197874	20230913_74_i_dul_10nM
1589	0.523131982	0.476868018	20220214_03_d_azi_10uM
1590	0.502353546	0.497646454	20230907_65_s_feno_100uM
1591	0.434006791	0.565993209	20231110_59_c_malt_1mM
1592	0.519450317	0.480549683	20221130_07_i_Mlar_10nM
1593	0.280645022	0.719354978	20230516_08_d_capt_10uM
1594	0.357715404	0.642284596	20220601_08_c_cic_10nM
1595	0.448713053	0.551286947	20230502_28_i_dia_10uM
1596	0.726523083	0.273476917	20230307_04_d_pge2_10nM
1597	0.318955077	0.681044923	20230505_20_i_Mdex_1uM
1598	0.626759392	0.373240608	20220922_03_d_Mbwc_10nM
1599	0.337542837	0.662457163	20220331_08_d_yoh_100uM
1600	0.749999946	0.250000054	20220321_18_i_at_1uM
1601	0.604173451	0.395826549	20220920_05_c_ici_10uM
1602	0.30787879	0.69212121	20230911_104_d_hm01_1uM
1603	0.324119988	0.675880012	20230315_08_s_cim_10uM
1604	0.619567488	0.380432512	20210126_10_d_tak906_100uM
1605	0.694748758	0.305251242	20230207_19_i_yoh_100nM
1606	0.349854495	0.650145505	20230928_82_i_ang_100nM
1607	0.44472335	0.55527665	20230811_33_c_nore_100uM
1608	0.33152647	0.66847353	20230926_91_c_race_100uM
1609	0.461013675	0.538986325	20220214_11_c_azi_10uM
1610	0.437711362	0.562288638	20210610_05_i_s513_1uM
1611	0.333654954	0.666345046	20200622_08_i_adr_1uM
1612	0.357443605	0.642556395	20220221_13_d_azi_1uM
1613	0.246390949	0.753609051	20211020_09_c_lub_100uM
1614	0.246829746	0.753170254	20220404_05_i_ex4_1uM
1615	0.688822757	0.311177243	20231018_28_d_pali_10uM
1616	0.246262868	0.753737132	20230828_48_d_lix_10nM
1617	0.343987846	0.656012154	20230629_13_c_lic_1mM
1618	0.400169905	0.599830095	20210903_18_c_pant_10uM
1619	0.584712324	0.415287676	20210507_04_c_krebs_0uM
1620	0.397918976	0.602081024	20210715_07_c_sulp_10uM
1621	0.6393928	0.3606072	20190708_20_i_sp_100nM
1622	0.412673328	0.587326672	20220725_03_i_sulp_100nM
1623	0.520147203	0.479852797	20230326_09_c_apo_10uM
1624	0.637196674	0.362803326	20230804_93_d_val_100uM
1625	0.565665147	0.434334853	20230807_16_i_gad_1uM
1626	0.584432606	0.415567394	20231006_123_i_tamo_1mM
1627	0.256017658	0.743982342	20230515_06_d_sco_10nM
1628	0.377627668	0.622372332	20220629_15_i_pge1_1uM
1629	0.669307411	0.330692589	20230608_02_d_capt_10uM
1630	0.454505078	0.545494922	20231108_20_c_eve_1uM
1631	0.748606519	0.251393481	20201105_02_d_pal_100uM
1632	0.442948616	0.557051384	20231026_37_c_mpa_1uM
1633	0.614491579	0.385508421	20230608_06_d_sem_1uM
1634	0.74996329	0.25003671	20210507_16_i_aitc_100uM
1635	0.246211056	0.753788944	20230811_39_c_risp_100uM
1636	0.559483312	0.440516688	20190523_20_i_sul_100uM
1637	0.346933976	0.653066024	20230809_45_s_glp1_10nM
1638	0.320051434	0.679948566	20211210_13_i_lis_10uM
1639	0.47449841	0.52550159	20231107_21_d_eve_10nM
1640	0.659166651	0.340833349	20230613_20_d_lir_10nM
1641	0.643827389	0.356172611	20231010_13_i_cloz_100uM
1642	0.671644717	0.328355283	20230907_69_c_feno_10uM
1643	0.589987804	0.410012196	20231101_38_d_oct_100nM
1644	0.458326588	0.541673412	20231101_40_c_oct_10nM
1645	0.451413016	0.548586984	20220608_17_c_tre_1nM
1646	0.695015801	0.304984199	20210823_04_i_sert_1uM
1647	0.673151315	0.326848685	20230608_04_d_sem_10nM
1648	0.613706779	0.386293221	20230304_13_d_sert_100uM
1649	0.430496659	0.569503341	20190102_01_d_cpt_100uM
1650	0.741319944	0.258680056	20200408_11_d_s141_1uM
1651	0.401862874	0.598137126	20230623_60_s_cali_1uM
1652	0.302139897	0.697860103	20220127_04_i_amo_1uM
1653	0.489702766	0.510297234	20230509_07_d_Mnet_10nM
1654	0.443658464	0.556341536	20200808_14_i_phy_100uM
1655	0.334051044	0.665948956	20220218_06_i_azi_1uM
1656	0.392478212	0.607521788	20231101_14_c_oct_1nM
1657	0.527876183	0.472123817	20230612_77_s_s423_100nM
1658	0.573027843	0.426972157	20231027_13_d_zac_100uM
1659	0.627418292	0.372581708	20231101_48_i_oct_100nM
1660	0.329521223	0.670478777	20230412_09_c_lop_1uM
1661	0.503274476	0.496725524	20210603_10_s_pge2_1uM
1662	0.68308951	0.31691049	20200121_11_d_proc_10uM
1663	0.611351821	0.388648179	20230508_61_i_Mnet_1nM
1664	0.362093316	0.637906684	20190820_14_c_ldopa_1uM
1665	0.703690856	0.296309144	20191023_03_c_bro_100nM
1666	0.457579322	0.542420678	20190719_20_d_nka_10nM
1667	0.613267238	0.386732762	20230904_42_i_col_10uM
1668	0.698230941	0.301769059	20230201_21_c_yoh_1uM
1669	0.682917467	0.317082533	20190924_02_i_na_1uM
1670	0.494205024	0.505794976	20230926_04_c_trop_1uM
1671	0.473186033	0.526813967	20230626_57_d_glp2_100nM
1672	0.505563078	0.494436922	20210112_05_i_mot_100nM
1673	0.496875306	0.503124694	20190425_16_c_ldopa_50uM
1674	0.727947501	0.272052499	20201028_02_d_pal_10uM
1675	0.464241835	0.535758165	20230807_45_c_gad_100uM
1676	0.361119371	0.638880629	20230428_47_d_iri_10uM
1677	0.283261414	0.716738586	20220323_01_s_his_10uM
1678	0.655884535	0.344115465	20210708_20_s_u466_10uM
1679	0.274280109	0.725719891	20210120_04_i_hm01_10nM
1680	0.381100074	0.618899926	20200325_11_i_R+S_10uM
1681	0.448580529	0.551419471	20230710_42_c_iri_100uM
1682	0.346097833	0.653902167	20230828_23_i_lix_100nM
1683	0.325228054	0.674771946	20211025_16_i_metf_100uM
1684	0.274404283	0.725595717	20230821_13_d_dmso_1mM
1685	0.325765802	0.674234198	20230811_35_c_nore_1mM
1686	0.580968071	0.419031929	20231108_32_c_gin8_1nM
1687	0.466514026	0.533485974	20201214_13_i_ag_1nM
1688	0.247610353	0.752389647	20231110_25_s_malt_100uM
1689	0.739219958	0.260780042	20221018_01_d_ome_1uM
1690	0.654686818	0.345313182	20190426_14_c_na_100uM
1691	0.739279032	0.260720968	20210305_10_d_ery_100uM
1692	0.568415508	0.431584492	20210719_05_i_riv_100nM
1693	0.624002098	0.375997902	20231003_92_d_bet_100nM
1694	0.373561311	0.626438689	20230431_26_d_tea_10mM
1695	0.442567382	0.557432618	20190806_25_s_nka_1uM
1696	0.279700824	0.720299176	20230927_61_i_apra_100nM
1697	0.719427334	0.280572666	20200121_19_c_dom_1uM
1698	0.442272659	0.557727341	20190523_12_s_sul_100uM
1699	0.686183078	0.313816922	20190606_09_c_drop_100uM
1700	0.572193736	0.427806264	20230911_11_d_lict_100uM
1701	0.325804287	0.674195713	20220402_07_d_oxy_10uM
1702	0.42966674	0.57033326	20230809_07_d_bro_100uM
1703	0.418661166	0.581338834	20220808_01_d_ilo_1nM
1704	0.565687077	0.434312923	20230926_66_c_race_1uM
1705	0.481928527	0.518071473	20230210_09_c_mor_100uM
1706	0.445168385	0.554831615	20200526_13_c_phen_10uM
1707	0.644235193	0.355764807	20200327_04_d_s141_100nM
1708	0.532189487	0.467810513	20230313_05_c_miso_100nM
1709	0.750010284	0.249989716	20221014_04_c_Mbwc_10nM
1710	0.749588175	0.250411825	20221230_02_c_lina_10nM
1711	0.607722269	0.392277731	20200320_07_i_drop_10uM
1712	0.549724712	0.450275288	20211129_02_d_aml_1uM
1713	0.593569203	0.406430797	20201125_01_d_2m5ht_1uM
1714	0.64120844	0.35879156	20230614_76_d_s423_1uM
1715	0.51915714	0.48084286	20230911_66_d_lict_100uM
1716	0.27106612	0.72893388	20190606_25_s_cpt_10uM
1717	0.636986212	0.363013788	20210707_06_i_u466_10uM
1718	0.610795432	0.389204568	20231026_08_c_pro_1uM
1719	0.41378986	0.58621014	20210127_03_d_tak906_100uM
1720	0.748607714	0.251392286	20210604_02_d_pge2_100nM
1721	0.30722927	0.69277073	20230602_08_d_dip_10uM
1722	0.693420546	0.306579454	20220908_04_i_mor_10uM
1723	0.398038032	0.601961968	20230725_55_d_ca_100mM
1724	0.708141463	0.291858537	20210511_12_c_mor_1uM
1725	0.313296298	0.686703702	20230721_69_i_egta_1mM
1726	0.249803144	0.750196856	20220804_08_c_ilo_10nM
1727	0.670852347	0.329147653	20191126_03_c_ldopa_100nM
1728	0.375323464	0.624676536	20230710_16_c_tea_1mM
1729	0.272785511	0.727214489	20230510_32_c_ato_100uM
1730	0.257509383	0.742490617	20230504_10_c_nore_1mM
1731	0.59428193	0.40571807	20231103_64_c_mann_10mM
1732	0.313710875	0.686289125	20230510_27_c_ato_10uM
1733	0.388473805	0.611526195	20230713_26_c_mpa_100nM
1734	0.621940914	0.378059086	20190426_23_s_bro_100uM
1735	0.606296461	0.393703539	20190923_11_i_iso_1uM
1736	0.499639336	0.500360664	20210616_09_c_idmt_1nM
1737	0.301027353	0.698972647	20220318_08_d_his_10uM
1738	0.427253375	0.572746625	20231027_77_i_zac_10uM
1739	0.538208183	0.461791817	20231012_22_i_los_10uM
1740	0.358183472	0.641816528	20220317_06_i_vil_10uM
1741	0.594108322	0.405891678	20221220_01_i_sita_1uM
1742	0.318079825	0.681920175	20230904_43_i_col_100uM
1743	0.64958917	0.35041083	20230904_08_d_col_100uM
1744	0.505946216	0.494053784	20190415_06_c_5ht_100uM
1745	0.750014676	0.249985324	20221006_03_i_Mbwc_100nM
1746	0.393410408	0.606589592	20230817_08_d_hex_10uM
1747	0.309728137	0.690271863	20220319_02_d_ach_1uM
1748	0.258855736	0.741144264	20230829_41_d_ato_10uM
1749	0.247403468	0.752596532	20220318_13_d_his_10uM
1750	0.697532534	0.302467466	20190520_10_d_imiq_50uM
1751	0.457074474	0.542925526	20230608_08_c_lina_1nM
1752	0.623602272	0.376397728	20230306_17_s_pge2_100nM
1753	0.655415181	0.344584819	20230509_37_d_Mnet_100nM
1754	0.446184959	0.553815041	20220223_05_i_ran_10uM
1755	0.55299191	0.44700809	20230509_06_c_Mnet_1nM
1756	0.523976059	0.476023941	20190821_13_d_sum_10uM
1757	0.445897436	0.554102564	20230821_49_i_esc_10uM
1758	0.35834561	0.64165439	20230411_18_s_lop_100uM
1759	0.345675287	0.654324713	20230719_84_c_upa_1nM
1760	0.493687381	0.506312619	20230418_02_d_ran_1mM
1761	0.248474232	0.751525768	20230913_78_i_dul_100nM
1762	0.376177485	0.623822515	20230427_04_c_dia_100uM
1763	0.424771931	0.575228069	20230307_08_i_tre_100nM
1764	0.641072822	0.358927178	20230329_10_c_cita_10uM
1765	0.664890523	0.335109477	20210514_06_c_sulp_10uM
1766	0.340161341	0.659838659	20230228_12_d_atrov_100nM
1767	0.681127468	0.318872532	20190423_12_i_dop_100uM
1768	0.749930963	0.250069037	20220319_30_s_ach_10uM
1769	0.302807779	0.697192221	20230422_05_i_dag_100nM
1770	0.706076276	0.293923724	20230719_14_i_est_10nM
1771	0.630668464	0.369331536	20230308_11_c_bup_100uM
1772	0.749969582	0.250030418	20221026_01_d_pge2_1uM
1773	0.694473309	0.305526691	20210316_13_i_ery_1uM
1774	0.432525155	0.567474845	20230804_43_c_olm_100uM
1775	0.302344753	0.697655247	20220316_16_i_vil_100uM
1776	0.311520609	0.688479391	20230531_02_i_tec_1uM
1777	0.515516439	0.484483561	20201214_01_d_ag_1nM
1778	0.590569631	0.409430369	20221129_02_d_sita_100nM
1779	0.446369766	0.553630234	20230430_12_c_sn38_10uM
1780	0.437037081	0.562962919	20230911_106_i_sp_10uM
1781	0.432482025	0.567517975	20231004_27_s_cef_10uM
1782	0.457696547	0.542303453	20230508_49_i_Mdex_100nM
1783	0.626975581	0.373024419	20191024_05_i_bro_100nM
1784	0.737030308	0.262969692	20201120_02_d_2m5ht_10uM
1785	0.636991883	0.363008117	20220315_08_d_bet_100uM
1786	0.406325042	0.593674958	20200320_04_d_drop_1uM
1787	0.622245614	0.377754386	20220304_19_c_yy_1nM
1788	0.450312329	0.549687671	20230713_40_i_mpa_1uM
1789	0.249997127	0.750002873	20211020_02_d_lub_1uM
1790	0.384836806	0.615163194	20231110_10_c_mann_1mM
1791	0.454309308	0.545690692	20230225_06_i_pgf2a_10nM
1792	0.249834382	0.750165618	20230427_39_d_zol_100uM
1793	0.44111468	0.55888532	20231107_02_d_Msco_1nM
1794	0.497239136	0.502760864	20190328_08_d_apo_100uM
1795	0.247517587	0.752482413	20220719_19_c_pgi2_1uM
1796	0.343232641	0.656767359	20230925_33_s_fenf_10uM
1797	0.457489793	0.542510207	20231012_16_i_los_1uM
1798	0.471100817	0.528899183	20190814_23_d_ldopa_1uM
1799	0.735829972	0.264170028	20220809_09_c_ilo_10nM
1800	0.369071305	0.630928695	20230830_07_i_lix_10nM
1801	0.542142998	0.457857002	20230711_17_i_est_100nM
1802	0.296446263	0.703553737	20230330_11_i_cita_100uM
1803	0.24691712	0.75308288	20211209_13_s_bup_100uM
1804	0.342683104	0.657316896	20210708_07_c_u466_100nM
1805	0.314887142	0.685112858	20230601_16_i_gip_10nM
1806	0.487911616	0.512088384	20230509_59_c_Mnet_10nM
1807	0.656010177	0.343989823	20220314_10_s_hex_100uM
1808	0.718955295	0.281044705	20220320_09_i_ach_1uM
1809	0.459916612	0.540083388	20230801_17_d_pth_100nM
1810	0.574860539	0.425139461	20211025_06_i_metf_100uM
1811	0.489700227	0.510299773	20191205_03_c_s218_100nM
1812	0.382318848	0.617681152	20230807_94_s_gip_100nM
1813	0.393970124	0.606029876	20230430_02_c_iri_100uM
1814	0.512232628	0.487767372	20231019_02_d_levo_100nM
1815	0.750013203	0.249986797	20221213_01_c_Mbwc_100nM
1816	0.563945441	0.436054559	20220729_01_d_bwc_1nM
1817	0.746523152	0.253476848	20190522_23_d_npy_100nM
1818	0.346330103	0.653669897	20230523_08_d_cin_1uM
1819	0.663677194	0.336322806	20230623_02_c_sax_10nM
1820	0.375450056	0.624549944	20220314_11_d_his_100uM
1821	0.634236301	0.365763699	20210712_13_d_u466_10uM
1822	0.488767762	0.511232238	20230804_31_s_olm_10uM
1823	0.723557465	0.276442535	20190418_19_i_apo_100uM
1824	0.477528754	0.522471246	20190503_02_i_ldopa_50uM
1825	0.644363619	0.355636381	20231027_76_i_zac_1uM
1826	0.631223496	0.368776504	20230319_06_i_ag_100nM
1827	0.749006226	0.250993774	20221024_07_i_u466_1uM
1828	0.290192172	0.709807828	20220623_01_d_pgd2_100nM
1829	0.520921728	0.479078272	20200120_03_c_win55_100nM
1830	0.555339576	0.444660424	20231027_81_c_zac_100uM
1831	0.648608377	0.351391623	20200407_04_d_s141_1uM
1832	0.398068612	0.601931388	20211019_13_d_lub_100uM
1833	0.288100356	0.711899644	20231006_13_d_pbg_100uM
1834	0.728193726	0.271806274	20201103_10_i_pal_100uM
1835	0.269706808	0.730293192	20220610_03_d_tre_100nM
1836	0.298867883	0.701132117	20220113_16_i_roli_10nM
1837	0.570248741	0.429751259	20230926_93_c_race_100uM
1838	0.612844263	0.387155737	20230421_08_c_eso_1nM
1839	0.577256049	0.422743951	20230807_37_i_gad_10uM
1840	0.380747933	0.619252067	20230707_28_i_flup_10uM
1841	0.665436103	0.334563897	20190612_03_c_sp_50uM
1842	0.662670256	0.337329744	20231020_56_c_fam_10uM
1843	0.337741101	0.662258899	20230818_46_d_imi_1uM
1844	0.510768692	0.489231308	20230503_11_c_risp_1uM
1845	0.249591712	0.750408288	20190806_18_i_dop_10uM
1846	0.560481517	0.439518483	20190624_15_d_nkb_1uM
1847	0.246202853	0.753797147	20230911_88_d_fenf_100uM
1848	0.318091872	0.681908128	20230906_17_d_gem_10uM
1849	0.36618416	0.63381584	20230829_38_c_ato_1uM
1850	0.389343774	0.610656226	20230227_13_i_vil_1uM
1851	0.54183136	0.45816864	20190612_18_i_nkb_1uM
1852	0.254315024	0.745684976	20231106_35_d_eve_100nM
1853	0.332599478	0.667400522	20230320_07_d_vil_100uM
1854	0.42038914	0.57961086	20230601_18_i_gip_1uM
1855	0.391570447	0.608429553	20230927_37_d_apra_1uM
1856	0.397389211	0.602610789	20230531_44_i_gip_10nM
1857	0.305577558	0.694422442	20230510_33_i_ato_100uM
1858	0.674491471	0.325508529	20190509_18_c_hm01_100uM
1859	0.54857305	0.45142695	20230721_61_c_egta_100uM
1860	0.246202963	0.753797037	20220128_14_i_amo_10nM
1861	0.524997125	0.475002875	20220308_29_c_veh_0uM
1862	0.6420128	0.3579872	20230620_64_s_sax_10nM
1863	0.731262446	0.268737554	20210302_05_i_gran_10uM
1864	0.692257659	0.307742341	20210304_01_d_gran_1uM
1865	0.383607364	0.616392636	20230704_23_i_ceti_100nM
1866	0.262179315	0.737820685	20230502_56_c_zol_1mM
1867	0.362030516	0.637969484	20220601_13_d_cic_100nM
1868	0.331894459	0.668105541	20220403_05_i_oxy_10uM
1869	0.490607538	0.509392462	20200121_18_i_dom_1uM
1870	0.37248457	0.62751543	20210611_12_c_krebs_0uM
1871	0.463725385	0.536274615	20230510_15_i_ato_10uM
1872	0.39247735	0.60752265	20190429_02_i_pru_100uM
1873	0.622485953	0.377514047	20231110_60_c_malt_1mM
1874	0.471197074	0.528802926	20230615_46_i_tir_10nM
1875	0.492120682	0.507879318	20230714_18_i_pro_1uM
1876	0.648614826	0.351385174	20220304_13_d_yy_1nM
1877	0.54849631	0.45150369	20200528_04_d_phen_1uM
1878	0.267916579	0.732083421	20211129_19_c_aml_100uM
1879	0.603239289	0.396760711	20230608_58_i_sem_1uM
1880	0.627020242	0.372979758	20200319_06_c_drop_10uM
1881	0.449536807	0.550463193	20230222_12_i_oxy_10uM
1882	0.741743608	0.258256392	20190925_13_c_sum_1uM
1883	0.613233958	0.386766042	20190902_01_d_pru_1uM
1884	0.380506352	0.619493648	20231004_34_d_nore_100uM
1885	0.363218779	0.636781221	20210603_08_c_pge2_100nM
1886	0.246487984	0.753512016	20211015_10_d_ome_1uM
1887	0.576592661	0.423407339	20210719_07_c_riv_10nM
1888	0.282740459	0.717259541	20230909_66_d_feno_10uM
1889	0.635463685	0.364536315	20190605_18_i_iso_100uM
1890	0.312662071	0.687337929	20230525_35_c_gad_1uM
1891	0.670797435	0.329202565	20221003_03_c_Mbwc_10nM
1892	0.734382135	0.265617865	20220812_11_d_lop_100uM
1893	0.652679763	0.347320237	20200121_13_c_proc_10uM
1894	0.466910808	0.533089192	20190605_16_c_drop_100uM
1895	0.746391681	0.253608319	20220728_08_c_ex4_100nM
1896	0.633092248	0.366907752	20230804_36_i_olm_1uM
1897	0.572340262	0.427659738	20230612_08_d_lir_100nM
1898	0.333370366	0.666629634	20190411_10_i_sum_100uM
1899	0.472238117	0.527761883	20190426_19_i_ldopa_50uM
1900	0.7239055	0.2760945	20190508_10_d_ach_100uM
1901	0.481040162	0.518959838	20230728_08_i_meto_10uM
1902	0.359321297	0.640678703	20230927_57_i_apra_10nM
1903	0.597255865	0.402744135	20231103_102_i_c999_1uM
1904	0.398046075	0.601953925	20231020_72_d_fam_100uM
1905	0.692369831	0.307630169	20230909_51_d_bwc_1nM
1906	0.475714371	0.524285629	20230714_14_i_pro_100uM
1907	0.477569756	0.522430244	20230504_49_i_nore_100uM
1908	0.566279944	0.433720056	20231103_80_c_mann_10mM
1909	0.605581574	0.394418426	20231027_41_i_zac_1uM
1910	0.246202853	0.753797147	20220211_16_i_asp_1uM
1911	0.414333587	0.585666413	20210727_06_i_clop_1uM
1912	0.406031544	0.593968456	20230707_43_i_flup_100nM
1913	0.689816104	0.310183896	20190509_16_d_hm01_100uM
1914	0.533350531	0.466649469	20231005_85_i_ang2_10nM
1915	0.502954067	0.497045933	20200117_13_c_win55_100nM
1916	0.662039287	0.337960713	20230109_06_i_lina_1nM
1917	0.726322456	0.273677544	20230104_12_d_Mpgd2_10uM
1918	0.490691303	0.509308697	20230606_09_d_lina_100nM
1919	0.695794611	0.304205389	20190806_15_i_bro_10uM
1920	0.418842736	0.581157264	20231005_108_c_levo_100nM
1921	0.703846901	0.296153099	20210302_04_i_gran_100uM
1922	0.395106543	0.604893457	20230207_05_d_yoh_100nM
1923	0.471223933	0.528776067	20230312_05_i_5ht_1uM
1924	0.599270002	0.400729998	20221205_01_d_Mfev_100nM
1925	0.624378103	0.375621897	20231110_19_c_malt_10uM
1926	0.70589278	0.29410722	20230630_38_s_imi_10uM
1927	0.395375985	0.604624015	20231110_97_i_Mapr_10nM
1928	0.453387405	0.546612595	20190326_08_d_apo_100uM
1929	0.350398171	0.649601829	20210223_03_d_vas_1uM
1930	0.272382348	0.727617652	20220607_07_s_ang2_100nM
1931	0.490358923	0.509641077	20190524_15_c_dom_100uM
1932	0.500020822	0.499979178	20210226_09_c_vas_1uM
1933	0.438002116	0.561997884	20200811_15_i_phy_100uM
1934	0.328031407	0.671968593	20210907_05_c_lop_100uM
1935	0.354323012	0.645676988	20231103_02_d_Mapr_10nM
1936	0.56310205	0.43689795	20230505_25_i_Mdex_10nM
1937	0.294303776	0.705696224	20230909_36_d_feno_10uM
1938	0.291057249	0.708942751	20230810_78_c_mpa_10nM
1939	0.4640583	0.5359417	20220313_09_s_cap_1mM
1940	0.670057308	0.329942692	20190523_04_d_dom_100uM
1941	0.685594153	0.314405847	20181221_06_d_cpt_10uM
1942	0.410119107	0.589880893	20231003_82_i_cpbg_10uM
1943	0.519964312	0.480035688	20210605_06_i_aitc_30uM
1944	0.620464712	0.379535288	20220319_29_i_ach_100nM
1945	0.692089136	0.307910864	20231026_16_i_pro_100uM
1946	0.371023586	0.628976414	20230427_26_d_zol_10uM
1947	0.31998716	0.68001284	20200619_04_d_adr_100uM
1948	0.25012717	0.74987283	20220923_02_d_Mbwc_10nM
1949	0.327181737	0.672818263	20230804_42_c_olm_10uM
1950	0.372034168	0.627965832	20230926_111_i_race_1uM
1951	0.443868201	0.556131799	20230503_64_s_risp_10uM
1952	0.729361816	0.270638184	20220329_01_d_pant_100uM
1953	0.603510728	0.396489272	20230928_80_d_lix_1nM
1954	0.724016424	0.275983576	20221205_09_i_Mlar_1nM
1955	0.316947012	0.683052988	20220314_25_c_his_100uM
1956	0.646498079	0.353501921	20220327_20_d_sert_100uM
1957	0.328236591	0.671763409	20220403_21_i_oxy_100nM
1958	0.456211412	0.543788588	20230503_26_d_risp_1uM
1959	0.310165277	0.689834723	20220315_02_d_hex_100uM
1960	0.586332626	0.413667374	20231027_91_d_pro_10uM
1961	0.694810207	0.305189793	20210630_18_c_pgf2a_10nM
1962	0.74984888	0.25015112	20230318_09_c_ach_100uM
1963	0.533618774	0.466381226	20220305_02_d_imiq_1uM
1964	0.329234859	0.670765141	20200527_03_d_phen_100uM
1965	0.464730546	0.535269454	20190806_11_i_ldopa_10uM
1966	0.307959514	0.692040486	20220317_18_d_vil_1uM
1967	0.334350288	0.665649712	20220127_05_i_amo_100nM
1968	0.318442103	0.681557897	20230911_99_c_bwc_100nM
1969	0.372384928	0.627615072	20200619_16_c_adr_100uM
1970	0.659150396	0.340849604	20220815_09_i_lub_100uM
1971	0.360284911	0.639715089	20230705_23_c_zic_10mM
1972	0.667897824	0.332102176	20220930_04_d_Mbwc_100nM
1973	0.342580056	0.657419944	20220316_05_d_vil_10uM
1974	0.273116576	0.726883424	20230529_54_i_gad_10uM
1975	0.613609666	0.386390334	20230718_24_d_pro_100uM
1976	0.246202853	0.753797147	20230712_07_d_mpa_1uM
1977	0.643345908	0.356654092	20231020_44_c_fam_1mM
1978	0.331090771	0.668909229	20230323_01_c_fle_1uM
1979	0.385886781	0.614113219	20210827_07_d_lop_10uM
1980	0.617650433	0.382349567	20230810_08_d_clop_1uM
1981	0.419752673	0.580247327	20231027_14_c_zac_1uM
1982	0.471771751	0.528228249	20200808_11_d_phy_1uM
1983	0.40626111	0.59373889	20230308_14_i_atrov_100nM
1984	0.353270201	0.646729799	20220113_15_d_roli_1uM
1985	0.347701953	0.652298047	20230503_52_c_risp_100uM
1986	0.303382167	0.696617833	20230808_70_d_glp1_10nM
1987	0.360234785	0.639765215	20231003_96_d_his_10uM
1988	0.734766421	0.265233579	20230724_18_c_17ah_10uM
1989	0.247883936	0.752116064	20220306_01_d_npy_1nM
1990	0.490547376	0.509452624	20230606_36_c_sita_100nM
1991	0.628476052	0.371523948	20231110_95_d_c999_10uM
1992	0.432532309	0.567467691	20230502_24_c_dia_10uM
1993	0.36774391	0.63225609	20230807_84_i_glp1_1nM
1994	0.683793726	0.316206274	20191126_04_d_dop_100nM
1995	0.585606444	0.414393556	20210201_05_i_hm01_100nM
1996	0.26308798	0.73691202	20230515_07_d_sco_10nM
1997	0.554220527	0.445779473	20230818_29_c_ram_1uM
1998	0.282093672	0.717906328	20231107_43_c_eve_100nM
[truncated: 12,851 more rows]
