# Supplementary material for: An application of deep learning model InceptionTime to predict nausea, vomiting, diarrhoea, and constipation using the gastro-intestinal pacemaker activity drug database (GIPADD)
Source: Sci Rep. 2025 Apr 16;15:13105. doi: 10.1038/s41598-025-95961-4 (PMC12003867; doi:10.1038/s41598-025-95961-4)
Supplement: Supplementary file 2 — Supplementary Material 2 [file 41598_2025_95961_MOESM2_ESM.csv]

	class_0_prob	class_1_prob	ids
0	0.414451522	0.585548478	20230302_09_d_u466_100nM
1	0.41749706	0.58250294	20220804_06_i_ilo_100nM
2	0.458074122	0.541925878	20230427_01_d_dia_100uM
3	0.589168007	0.410831993	20230720_74_i_egta_1mM
4	0.242371061	0.757628939	20210127_18_c_tak906_1uM
5	0.271395584	0.728604416	20230627_02_c_imi_100uM
6	0.277212137	0.722787863	20220114_13_c_roli_100nM
7	0.243837866	0.756162134	20220311_28_c_eso_1nM
8	0.637087249	0.362912751	20201106_09_i_8oh_100uM
9	0.832582522	0.167417478	20221230_07_d_lina_100nM
10	0.565474242	0.434525758	20220719_05_i_pgi2_1uM
11	0.83291408	0.16708592	20230104_02_c_lina_10nM
12	0.549991339	0.450008661	20230319_05_i_ag_10nM
13	0.242334867	0.757665133	20190418_20_c_apo_100uM
14	0.540935942	0.459064058	20231101_51_i_oct_1nM
15	0.385251829	0.614748171	20230509_24_c_Msco_100nM
16	0.80860463	0.19139537	20210906_19_c_ome_100uM
17	0.376867018	0.623132982	20230432_07_c_tea_100uM
18	0.666081567	0.333918433	20230630_56_i_lic_1mM
19	0.289278536	0.710721464	20230512_38_c_sco_10nM
20	0.362216985	0.637783015	20230911_62_i_lict_1mM
21	0.242523801	0.757476199	20200810_12_c_phy_100uM
22	0.331612372	0.668387628	20230510_33_i_ato_100uM
23	0.441994741	0.558005259	20220323_23_s_his_10uM
24	0.797018558	0.202981442	20221124_05_i_sita_100nM
25	0.70666754	0.29333246	20230103_02_c_lina_100nM
26	0.412771206	0.587228794	20210201_11_d_hm01_100nM
27	0.381437578	0.618562422	20230801_59_i_pth_1nM
28	0.319248039	0.680751961	20230523_21_s_cin_100nM
29	0.262077783	0.737922217	20230320_07_d_vil_100uM
30	0.821764162	0.178235838	20230119_02_d_pge1_1uM
31	0.433046218	0.566953782	20200414_09_d_prop_1uM
32	0.758112824	0.241887176	20220326_14_i_at_100uM
33	0.748081664	0.251918336	20230306_16_i_pge2_100nM
34	0.343662597	0.656337403	20231018_17_d_pali_1uM
35	0.71095578	0.28904422	20201209_11_d_ag_10nM
36	0.324495276	0.675504724	20230907_72_i_feno_100uM
37	0.388202653	0.611797347	20190515_19_c_gaba_100uM
38	0.280892359	0.719107641	20230616_71_s_n214_100nM
39	0.273742512	0.726257488	20220617_07_c_miso_100nM
40	0.673940116	0.326059884	20200408_02_i_s141_100nM
41	0.561650887	0.438349113	20231027_34_c_zac_1uM
42	0.286010681	0.713989319	20230808_28_i_gip_10nM
43	0.653858281	0.346141719	20230609_46_i_lir_1uM
44	0.824602559	0.175397441	20230127_06_c_mor_1uM
45	0.63185095	0.36814905	20230430_17_i_sn38_1uM
46	0.832919434	0.167080566	20220321_14_i_at_100uM
47	0.424717515	0.575282485	20210606_05_i_aitc_10uM
48	0.242364952	0.757635048	20230825_21_d_mgc_1uM
49	0.264315541	0.735684459	20230531_06_i_tec_100nM
50	0.650571679	0.349428321	20231027_42_i_zac_10uM
51	0.266945811	0.733054189	20230608_42_c_sem_100nM
52	0.325652622	0.674347378	20231110_31_d_Mapr_1nM
53	0.543461589	0.456538411	20200808_18_c_phy_10uM
54	0.26185839	0.73814161	20230815_58_d_aml_100uM
55	0.651150894	0.348849106	20230413_09_c_ran_10uM
56	0.622713277	0.377286723	20230907_12_d_gem_10uM
57	0.259982253	0.740017747	20230512_24_i_ato_100uM
58	0.40251809	0.59748191	20230809_57_d_val_100uM
59	0.275695978	0.724304022	20230301_15_i_atrov_10uM
60	0.493180178	0.506819822	20230629_01_d_lic_10mM
61	0.485269971	0.514730029	20230503_01_d_risp_100uM
62	0.382421312	0.617578688	20210305_09_c_ery_100uM
63	0.55358065	0.44641935	20210514_04_i_sulp_1uM
64	0.24259562	0.75740438	20230323_13_i_pgi2_1uM
65	0.373197121	0.626802879	20220601_19_c_cic_100nM
66	0.42998301	0.57001699	20200325_15_c_R+S_10uM
67	0.376192321	0.623807679	20230711_46_i_est_10nM
68	0.660555137	0.339444863	20220930_01_d_Mbwc_10nM
69	0.452990403	0.547009597	20230630_29_i_imi_10uM
70	0.616576454	0.383423546	20210111_14_i_mot_100nM
71	0.448026089	0.551973911	20220608_02_d_tre_10nM
72	0.282749925	0.717250075	20230728_40_i_pth_10nM
73	0.38471949	0.61528051	20220330_25_d_car_100nM
74	0.430881284	0.569118716	20230815_11_d_los_1uM
75	0.389197776	0.610802224	20200619_11_i_adr_1uM
76	0.25536379	0.74463621	20190719_23_s_sp_1uM
77	0.296265247	0.703734753	20230509_50_i_Msco_10nM
78	0.434374482	0.565625518	20190723_05_c_nka_10nM
79	0.242341103	0.757658897	20211110_04_i_aml_1uM
80	0.728163364	0.271836636	20230822_79_c_roli_1uM
81	0.382660794	0.617339206	20230911_85_s_lict_1mM
82	0.57975448	0.42024552	20230226_10_s_krebs_0uM
83	0.539342039	0.460657961	20231103_12_i_Mnet_100nM
84	0.832914849	0.167085151	20230119_06_i_pge1_10uM
85	0.720242834	0.279757166	20200313_03_d_proc_1uM
86	0.242326298	0.757673702	20220815_03_d_lub_100uM
87	0.249234699	0.750765301	20230913_57_d_dul_1uM
88	0.500305012	0.499694988	20220330_22_d_car_100uM
89	0.27800293	0.72199707	20231106_57_c_eve_1uM
90	0.457975456	0.542024544	20230607_43_c_sem_1uM
91	0.744588147	0.255411853	20210305_07_c_ery_1uM
92	0.622767808	0.377232192	20190520_22_i_imiq_50uM
93	0.592307879	0.407692121	20230822_12_i_ram_10uM
94	0.415789223	0.584210777	20230428_43_s_iri_10uM
95	0.50388777	0.49611223	20230807_38_i_gad_100uM
96	0.832579808	0.167420192	20220319_30_s_ach_10uM
97	0.410675569	0.589324431	20230324_01_c_fle_10uM
98	0.622058702	0.377941298	20191128_08_i_dop_100nM
99	0.424995019	0.575004981	20210707_10_s_u466_10uM
100	0.69969782	0.30030218	20230616_07_i_tir_100nM
101	0.473756057	0.526243943	20200824_03_i_ond_10uM
102	0.463527975	0.536472025	20230508_33_i_Mapr_1nM
103	0.322839308	0.677160692	20230808_11_i_val_1uM
104	0.249920915	0.750079085	20230821_07_d_dmso_14mM
105	0.62274752	0.37725248	20231004_47_c_cef_10uM
106	0.242528488	0.757471512	20230301_04_i_atrov_1uM
107	0.242486012	0.757513988	20220310_02_d_eso_100nM
108	0.470878092	0.529121908	20191014_14_i_sp_10nM
109	0.691470404	0.308529596	20210115_02_d_mot_1uM
110	0.42170934	0.57829066	20190411_12_s_bro_100uM
111	0.587048525	0.412951475	20230221_11_i_oxy_100uM
112	0.254786411	0.745213589	20210201_06_i_hm01_10nM
113	0.380052361	0.619947639	20230822_11_i_ram_1uM
114	0.388142695	0.611857305	20230430_10_d_sn38_100uM
115	0.631011999	0.368988001	20190521_17_d_npy_100nM
116	0.578171689	0.421828311	20231020_67_d_fam_100uM
117	0.367468733	0.632531267	20220617_06_i_miso_10uM
118	0.832915736	0.167084264	20220320_18_i_ach_100nM
119	0.819665879	0.180334121	20230313_11_i_miso_1uM
120	0.25715133	0.74284867	20200810_17_d_phy_1uM
121	0.4488684	0.5511316	20200214_04_c_win55_100nM
122	0.660822453	0.339177547	20210901_08_d_lop_10uM
123	0.768276887	0.231723113	20190611_27_s_cpt_1uM
124	0.410249204	0.589750796	20210120_07_d_hm01_1uM
125	0.572836609	0.427163391	20230421_05_i_eso_1nM
126	0.480782497	0.519217503	20230817_04_d_clon_100uM
127	0.369460275	0.630539725	20230802_64_c_calc_1nM
128	0.743341911	0.256658089	20231027_82_c_zac_100uM
129	0.24322278	0.75677722	20181221_09_i_cpt_100uM
130	0.778348668	0.221651332	20230328_14_i_pgi2_1uM
131	0.480396069	0.519603931	20220314_22_c_hex_100uM
132	0.646338477	0.353661523	20190821_16_d_na_10uM
133	0.322872852	0.677127148	20231019_32_c_pro_10uM
134	0.389288816	0.610711184	20190814_15_i_dop_1uM
135	0.388080975	0.611919025	20230906_34_c_gem_1uM
136	0.251818826	0.748181174	20231004_19_s_cef_10uM
137	0.265094267	0.734905733	20230811_17_i_mpa_10nM
138	0.25879773	0.74120227	20230502_19_c_iri_10uM
139	0.526623313	0.473376687	20230505_18_c_Mdex_10nM
140	0.3518698	0.6481302	20230925_88_i_ram_10uM
141	0.242345489	0.757654511	20230707_40_i_flup_1uM
142	0.569290841	0.430709159	20190509_15_c_dag_100nM
143	0.242327185	0.757672815	20220221_07_i_azi_1uM
144	0.449101621	0.550898379	20230221_01_d_oxy_100nM
145	0.322542923	0.677457077	20220315_15_d_hex_100uM
146	0.494433552	0.505566448	20220628_06_i_pge1_10uM
147	0.480912055	0.519087945	20230304_03_d_vas_1uM
148	0.242978567	0.757021433	20230630_37_s_lic_1mM
149	0.478714489	0.521285511	20231101_59_s_oct_10nM
150	0.242490386	0.757509614	20210823_19_c_sert_100uM
151	0.815047506	0.184952494	20230809_58_c_val_1uM
152	0.296885472	0.703114528	20220307_18_i_gaba_10uM
153	0.251332515	0.748667485	20230429_28_i_sn38_10uM
154	0.425128219	0.574871781	20190508_02_i_ag_100nM
155	0.688494557	0.311505443	20230530_13_c_gip_100nM
156	0.684321116	0.315678884	20201103_02_d_pal_100uM
157	0.510850393	0.489149607	20200811_03_c_phy_100uM
158	0.542998884	0.457001116	20230605_24_i_dip_1mM
159	0.24232629	0.75767371	20220402_16_c_fle_1uM
160	0.423316696	0.576683304	20230927_36_d_apra_1uM
161	0.645169294	0.354830706	20190710_16_d_nka_100nM
162	0.366817489	0.633182511	20231108_16_i_eve_1uM
163	0.286050849	0.713949151	20230911_67_d_lict_1mM
164	0.249815979	0.750184021	20230913_85_s_dul_100nM
165	0.622130833	0.377869167	20231006_98_d_ang2_10nM
166	0.365676705	0.634323295	20230505_71_s_Mdex_1uM
167	0.331591855	0.668408145	20230531_16_i_tec_1uM
168	0.42557801	0.57442199	20230904_60_s_col_10uM
169	0.378022307	0.621977693	20230428_21_c_iri_1uM
170	0.701638757	0.298361243	20230224_12_s_oxy_10uM
171	0.291198866	0.708801134	20230703_14_i_ceti_10nM
172	0.491808958	0.508191042	20230421_12_d_eso_100nM
173	0.283163432	0.716836568	20230516_32_i_capt_1uM
174	0.60269527	0.39730473	20231020_17_d_fam_100uM
175	0.242764597	0.757235403	20230809_21_i_val_1uM
176	0.43914741	0.56085259	20200622_19_c_adr_1uM
177	0.490201893	0.509798107	20230926_03_d_trop_100uM
178	0.83285058	0.16714942	20221216_05_i_Mpgd2_1uM
179	0.514504301	0.485495699	20210305_04_i_ery_100uM
180	0.830532081	0.169467919	20190524_08_i_proc_100uM
181	0.649938992	0.350061008	20210707_18_c_u466_1uM
182	0.475806337	0.524193663	20210305_01_d_ery_1uM
183	0.243668246	0.756331754	20190820_08_i_ldopa_1uM
184	0.48708276	0.51291724	20220916_08_d_ici_10uM
185	0.792595179	0.207404821	20220629_13_d_pge1_10uM
186	0.600144526	0.399855474	20220531_01_d_cic_1nM
187	0.796156482	0.203843518	20210308_02_d_ery_10uM
188	0.378283368	0.621716632	20230803_33_i_cef_100uM
189	0.2472416	0.7527584	20231003_103_i_ang_10nM
190	0.588139478	0.411860522	20191030_05_c_bro_100nM
191	0.647995845	0.352004155	20200319_09_d_drop_1uM
192	0.411649245	0.588350755	20200619_16_c_adr_100uM
193	0.479875315	0.520124685	20231020_51_d_fam_10uM
194	0.494372817	0.505627183	20231006_60_c_ca_1mM
195	0.401494675	0.598505325	20230829_35_d_dmso_141mM
196	0.651017438	0.348982562	20231101_48_i_oct_100nM
197	0.269090678	0.730909322	20230904_35_i_dmso_141mM
198	0.647374314	0.352625686	20231101_34_c_oct_1nM
199	0.242335414	0.757664586	20230906_90_i_dul_1uM
200	0.557055619	0.442944381	20230728_43_c_pth_1nM
201	0.705004732	0.294995268	20230721_53_c_egta_10mM
202	0.382187701	0.617812299	20230613_63_d_s423_100nM
203	0.480150014	0.519849986	20220606_04_d_cic_100nM
204	0.393131333	0.606868667	20190520_14_d_gaba_100uM
205	0.635554467	0.364445533	20220329_05_c_fle_1uM
206	0.640781717	0.359218283	20231010_07_d_cloz_10uM
207	0.321013615	0.678986385	20230713_36_c_mpa_1uM
208	0.242342573	0.757657427	20220404_13_d_ex4_10uM
209	0.251973155	0.748026845	20230224_09_i_atrov_100nM
210	0.452454725	0.547545275	20220624_09_c_pgd2_10uM
211	0.244391079	0.755608921	20230811_36_c_omi_100nM
212	0.52858895	0.47141105	20231003_86_i_cpbg_1uM
213	0.365442313	0.634557687	20190506_07_d_2m5ht_100uM
214	0.826111132	0.173888868	20230907_39_c_gem_100uM
215	0.250808036	0.749191964	20230627_08_d_imi_10uM
216	0.287903401	0.712096599	20190429_01_d_pru_100uM
217	0.280902017	0.719097983	20210830_10_s_pant_10uM
218	0.491059154	0.508940846	20210111_04_i_mot_1uM
219	0.628051649	0.371948351	20220329_14_c_fle_10uM
220	0.449150179	0.550849821	20190402_09_c_apo_100uM
221	0.283943561	0.716056439	20231006_56_d_his_1uM
222	0.630598316	0.369401684	20190902_13_c_pru_10uM
223	0.467148882	0.532851118	20190509_16_d_hm01_100uM
224	0.257430631	0.742569369	20220613_16_i_tre_100nM
225	0.334274369	0.665725631	20230525_04_i_glp1_1nM
226	0.830898868	0.169101132	20220320_13_c_ach_100nM
227	0.357359229	0.642640771	20211210_17_c_lis_100uM
228	0.435354312	0.564645688	20230907_21_i_gem_1uM
229	0.52786169	0.47213831	20220726_09_c_bwc_10nM
230	0.350642102	0.649357898	20230928_92_i_tak906_1uM
231	0.242328117	0.757671883	20220208_13_d_asp_1uM
232	0.412204267	0.587795733	20200903_05_c_5ht_1uM
233	0.629679227	0.370320773	20210817_17_d_cita_10uM
234	0.250882836	0.749117164	20231004_31_d_cef_1uM
235	0.278899844	0.721100156	20220309_22_d_cap_10uM
236	0.595824468	0.404175532	20200811_02_c_phy_10uM
237	0.630338425	0.369661575	20220308_27_c_gaba_1uM
238	0.242326435	0.757673565	20220718_17_c_pgi2_100nM
239	0.494262106	0.505737894	20220224_14_i_ran_1mM
240	0.361085186	0.638914814	20210126_17_c_tak906_10uM
241	0.624779101	0.375220899	20231005_110_c_levo_10nM
242	0.379298397	0.620701603	20230628_07_d_imi_10uM
243	0.242425917	0.757574083	20190424_14_d_dop_100uM
244	0.322278061	0.677721939	20220615_06_i_omi_100nM
245	0.308678152	0.691321848	20210715_06_i_sulp_10uM
246	0.255268851	0.744731149	20220805_01_d_ilo_1nM
247	0.308524787	0.691475213	20230727_06_d_17ah_10uM
248	0.393016717	0.606983283	20220601_15_i_cic_10nM
249	0.358070985	0.641929015	20210824_03_d_sert_100uM
250	0.369254968	0.630745032	20191023_01_d_bro_100nM
251	0.391883243	0.608116757	20190925_03_d_pru_1uM
252	0.657338498	0.342661502	20191205_04_d_c999_100nM
253	0.626027265	0.373972735	20230225_08_c_car_10uM
254	0.242567233	0.757432767	20230814_45_s_cer_1uM
255	0.610183737	0.389816263	20220306_10_s_yy_100nM
256	0.719138146	0.280861854	20210304_10_d_gran_100uM
257	0.472668749	0.527331251	20231013_23_i_lan_100uM
258	0.732404698	0.267595302	20230815_43_d_amo_1uM
259	0.434392224	0.565607776	20220718_18_c_pgi2_1uM
260	0.369582882	0.630417118	20230724_62_d_egta_100uM
261	0.256718331	0.743281669	20230304_17_i_car_1uM
262	0.255349319	0.744650681	20230814_56_d_cer_100nM
263	0.392822804	0.607177196	20230704_23_i_ceti_100nM
264	0.832854597	0.167145403	20221202_05_i_Mfev_10nM
265	0.829652089	0.170347911	20201117_01_d_2m5ht_1uM
266	0.54659417	0.45340583	20210511_07_d_mor_10uM
267	0.242326534	0.757673466	20230829_46_d_dmso_141mM
268	0.242474948	0.757525052	20230818_07_d_ram_10uM
269	0.295788961	0.704211039	20231020_14_s_carv_1uM
270	0.391635614	0.608364386	20230909_10_c_feno_100uM
271	0.821477674	0.178522326	20210512_01_d_mor_100uM
272	0.346414987	0.653585013	20210714_16_i_sulp_10uM
273	0.43566552	0.56433448	20190507_20_i_2m5ht_100uM
274	0.536264302	0.463735698	20231012_53_d_metf_1uM
275	0.251241169	0.748758831	20190813_15_i_bro_1uM
276	0.710947787	0.289052213	20201016_02_d_csp_10uM
277	0.285762424	0.714237576	20230818_80_c_upa_10nM
278	0.766709281	0.233290719	20210615_07_c_s513_100nM
279	0.312381192	0.687618808	20230807_88_i_cin_10nM
280	0.478898312	0.521101688	20190509_05_i_hm01_100uM
281	0.37504028	0.62495972	20220319_21_d_ach_10uM
282	0.424829502	0.575170498	20211207_12_d_bup_100uM
283	0.285232926	0.714767074	20230516_09_d_capt_10uM
284	0.248022987	0.751977013	20220214_11_c_azi_10uM
285	0.288888667	0.711111333	20210812_05_d_esc_100uM
286	0.581872547	0.418127453	20230419_11_d_flu_10uM
287	0.25925416	0.74074584	20200217_09_d_win55_10uM
288	0.399641686	0.600358314	20230719_69_d_upa_100nM
289	0.294841171	0.705158829	20200624_13_s_adr_100uM
290	0.244491076	0.755508924	20231101_60_c_oct_100nM
291	0.809029474	0.190970526	20201016_11_c_csp_10uM
292	0.643717249	0.356282751	20190822_13_c_na_10uM
293	0.439246535	0.560753465	20210201_08_c_hm01_100nM
294	0.294674707	0.705325293	20230429_02_c_sn38_10uM
295	0.44329592	0.55670408	20230414_16_c_dop_100nM
296	0.314612808	0.685387192	20230621_13_i_clon_100uM
297	0.498267294	0.501732706	20220320_26_i_ach_1uM
298	0.377382562	0.622617438	20231011_27_c_pali_100uM
299	0.832918271	0.167081729	20220319_26_i_ach_10uM
300	0.688446024	0.311553976	20230627_09_d_imi_1uM
301	0.328755748	0.671244252	20230530_18_d_gip_10nM
302	0.370169942	0.629830058	20211019_01_d_lub_1uM
303	0.666050145	0.333949855	20231013_83_i_carv_10uM
304	0.781530082	0.218469918	20230119_01_d_pge1_10uM
305	0.421256901	0.578743099	20190821_18_c_na_10uM
306	0.251365221	0.748634779	20190426_11_s_bro_100uM
307	0.402501164	0.597498836	20220315_02_d_hex_100uM
308	0.550465042	0.449534958	20191011_07_c_nkb_100nM
309	0.832770166	0.167229834	20221021_01_d_ome_10uM
310	0.590656284	0.409343716	20201112_09_i_8oh_10uM
311	0.668357277	0.331642723	20211021_14_d_metf_100uM
312	0.578657536	0.421342464	20190904_12_c_iso_10uM
313	0.299249213	0.700750787	20230627_55_i_glp2_10nM
314	0.244525266	0.755474734	20190826_22_c_bro_1uM
315	0.358840233	0.641159767	20220223_14_i_ran_10uM
316	0.254886254	0.745113746	20231010_61_s_ins_1uM
317	0.327714352	0.672285648	20230810_31_c_los_10uM
318	0.621081458	0.378918542	20200120_09_c_win55_10uM
319	0.832337489	0.167662511	20210302_10_d_gran_100uM
320	0.638246385	0.361753615	20230817_27_i_tec_100nM
321	0.336670809	0.663329191	20230429_05_d_sn38_100uM
322	0.452587927	0.547412073	20230815_74_c_capt_10uM
323	0.309429715	0.690570285	20230815_30_s_los_10uM
324	0.521386744	0.478613256	20231006_86_i_cloz_1uM
325	0.359183267	0.640816733	20231106_34_d_eve_10nM
326	0.679226116	0.320773884	20211015_15_i_ome_100uM
327	0.590618746	0.409381254	20190606_14_i_mot_100nM
328	0.791142995	0.208857005	20220628_01_d_pge1_100nM
329	0.46396822	0.53603178	20230626_13_i_clon_10uM
330	0.741425434	0.258574566	20200318_07_i_drop_10uM
331	0.279275593	0.720724407	20220313_08_c_cap_100uM
332	0.391160822	0.608839178	20230808_73_d_glp1_100nM
333	0.325091391	0.674908609	20230429_35_c_sn38_1uM
334	0.616189561	0.383810439	20230303_02_c_atrov_100nM
335	0.690252399	0.309747601	20190520_10_d_imiq_50uM
336	0.513080481	0.486919519	20230630_39_s_clon_10uM
337	0.295200328	0.704799672	20231031_88_i_gin8_100nM
338	0.506207059	0.493792941	20200310_07_c_dom_1uM
339	0.617634432	0.382365568	20230801_05_i_meto_10uM
340	0.27959928	0.72040072	20230718_69_d_upa_1nM
341	0.399455031	0.600544969	20230818_49_s_ram_10uM
342	0.303019031	0.696980969	20231013_80_c_carv_1uM
343	0.654598439	0.345401561	20231103_51_d_mann_10mM
344	0.519261173	0.480738827	20230801_68_d_calc_1nM
345	0.242939191	0.757060809	20220324_01_s_his_10uM
346	0.242326403	0.757673597	20220402_21_i_oxy_10uM
347	0.299038836	0.700961164	20230926_118_i_race_100uM
348	0.31270854	0.68729146	20230431_07_i_tea_1mM
349	0.405542936	0.594457064	20211026_09_c_metf_100uM
350	0.362264781	0.637735219	20231003_106_s_cpbg_10uM
351	0.419591621	0.580408379	20230904_40_c_col_10uM
352	0.463737819	0.536262181	20190606_03_c_iso_100uM
353	0.437361161	0.562638839	20210108_04_i_dag_1nM
354	0.577016129	0.422983871	20230220_16_c_ome_10uM
355	0.383942787	0.616057213	20230828_20_c_lix_1nM
356	0.635704929	0.364295071	20230818_38_d_ram_100uM
357	0.483727555	0.516272445	20230621_02_d_clon_100uM
358	0.651939404	0.348060596	20210201_13_i_hm01_10nM
359	0.394898757	0.605101243	20211019_20_s_lub_10uM
360	0.266872929	0.733127071	20230605_37_i_ex4_100nM
361	0.29677604	0.70322396	20230504_20_i_nore_1mM
362	0.477231912	0.522768088	20230728_95_d_pth_100nM
363	0.821805121	0.178194879	20230209_10_d_ome_1uM
364	0.623871756	0.376128244	20200408_03_d_s141_100nM
365	0.493233851	0.506766149	20230817_22_c_zol_100uM
366	0.401266241	0.598733759	20220621_01_d_miso_100nM
367	0.290972314	0.709027686	20200120_11_d_win55_100nM
368	0.242326402	0.757673598	20211129_04_i_aml_100uM
369	0.243287525	0.756712475	20190801_18_i_sp_10uM
370	0.530617361	0.469382639	20210119_12_c_hm01_1uM
371	0.389344314	0.610655686	20230927_45_d_apra_10nM
372	0.6303049	0.3696951	20210127_17_c_tak906_10uM
373	0.655849009	0.344150991	20230807_07_i_gad_10uM
374	0.472828412	0.527171588	20230629_34_i_lic_1mM
375	0.242641267	0.757358733	20230829_13_i_mgc_100uM
376	0.284036272	0.715963728	20230505_54_d_Mdex_10nM
377	0.432248953	0.567751047	20210611_18_c_sulp_10uM
378	0.507744836	0.492255164	20201116_04_i_8oh_1uM
379	0.244925367	0.755074633	20220705_03_c_cim_100uM
380	0.728472093	0.271527907	20221018_07_c_pgd2_1uM
381	0.657275093	0.342724907	20230207_10_s_yoh_100nM
382	0.516886881	0.483113119	20230411_04_c_cita_1mM
383	0.600353072	0.399646928	20220601_13_d_cic_100nM
384	0.285282285	0.714717715	20230430_15_c_sn38_1uM
385	0.524444889	0.475555111	20230713_24_d_mpa_100nM
386	0.471908354	0.528091646	20230808_65_d_glp1_100nM
387	0.242344979	0.757655021	20220111_04_c_lis_100uM
388	0.314651714	0.685348286	20210819_01_d_cita_10uM
389	0.520761631	0.479238369	20190515_03_c_npy_100nM
390	0.78999083	0.21000917	20220322_22_i_hex_1mM
391	0.732613864	0.267386136	20220526_08_c_ang_100nM
392	0.432313223	0.567686777	20231110_42_d_malt_100uM
393	0.527784641	0.472215359	20230705_01_c_ceti_100nM
394	0.497217119	0.502782881	20230628_13_i_imi_100uM
395	0.462478374	0.537521626	20230628_39_i_imi_100uM
396	0.339313805	0.660686195	20211025_12_d_metf_10uM
397	0.480636067	0.519363933	20230615_43_c_tir_100nM
398	0.452464167	0.547535833	20231020_75_c_fam_100uM
399	0.830296396	0.169703604	20230220_17_c_oxy_1uM
400	0.798222488	0.201777512	20210223_16_i_vas_1uM
401	0.602793737	0.397206263	20220307_24_i_veh_0uM
402	0.314860824	0.685139176	20220621_04_i_miso_100nM
403	0.248635671	0.751364329	20230705_28_i_zic_10mM
404	0.717965957	0.282034043	20210308_19_s_ery_100uM
405	0.243232761	0.756767239	20230911_21_d_lict_100uM
406	0.265346686	0.734653314	20200414_08_i_prop_1uM
407	0.624530737	0.375469263	20230807_74_c_glp1_1nM
408	0.492827078	0.507172922	20230814_43_i_cer_10uM
409	0.596281304	0.403718696	20190605_06_c_iso_100uM
410	0.76256955	0.23743045	20230925_04_c_fenf_1uM
411	0.77718311	0.22281689	20210301_14_i_gran_10uM
412	0.257114311	0.742885689	20230822_58_c_dmso_1mM
413	0.247071934	0.752928066	20190426_17_c_pru_100uM
414	0.819438043	0.180561957	20201028_08_d_pal_1uM
415	0.639206778	0.360793222	20210112_05_i_mot_100nM
416	0.254759395	0.745240605	20220113_15_d_roli_1uM
417	0.43088627	0.56911373	20191203_05_i_sum_100nM
418	0.78765906	0.21234094	20230616_18_i_tir_1nM
419	0.59724559	0.40275441	20230925_94_c_car_1uM
420	0.434864627	0.565135373	20230612_18_i_lir_100nM
421	0.545395057	0.454604943	20220727_16_i_bwc_100nM
422	0.570223357	0.429776643	20210503_16_c_mor_100uM
423	0.392231361	0.607768639	20230830_24_c_ted_10nM
424	0.821620944	0.178379056	20230113_09_i_tre_1nM
425	0.435682587	0.564317413	20200811_01_c_phy_1uM
426	0.396396372	0.603603628	20210615_03_d_s513_10uM
427	0.45576929	0.54423071	20230808_14_c_val_100uM
428	0.830312654	0.169687346	20221010_02_d_Mbwc_10nM
429	0.478801254	0.521198746	20210726_20_s_clop_1uM
430	0.242330453	0.757669547	20210823_07_c_sert_1uM
431	0.280184159	0.719815841	20220310_30_c_eso_1nM
432	0.674489478	0.325510522	20210820_02_c_cita_100uM
433	0.324538109	0.675461891	20230825_08_d_mgc_100uM
434	0.544488894	0.455511106	20230505_48_d_Mdex_100nM
435	0.564121176	0.435878824	20210706_10_s_pgf2a_100nM
436	0.64010832	0.35989168	20191014_05_i_dop_10uM
437	0.680472617	0.319527383	20221207_07_i_Mlar_100nM
438	0.594564691	0.405435309	20220601_18_c_cic_10nM
439	0.669062283	0.330937717	20220304_11_d_npy_10nM
440	0.788468262	0.211531738	20200214_09_d_win55_1uM
441	0.682109668	0.317890332	20210611_05_i_s513_1uM
442	0.373028188	0.626971812	20230807_09_c_gad_100uM
443	0.384203257	0.615796743	20220324_25_c_bet_100nM
444	0.53276586	0.46723414	20230615_67_c_tir_10nM
445	0.436354519	0.563645481	20230607_22_c_lina_1nM
446	0.250071833	0.749928167	20190522_04_d_proc_100uM
447	0.350700767	0.649299233	20230424_02_d_eso_10nM
448	0.272791518	0.727208482	20230904_58_i_yy_10nM
449	0.694105078	0.305894922	20230417_10_d_ran_100uM
450	0.659210542	0.340789458	20210522_08_i_krebs_0uM
451	0.430654389	0.569345611	20230719_80_s_upa_10nM
452	0.596896444	0.403103556	20201116_09_i_8oh_10uM
453	0.323293964	0.676706036	20220811_19_c_ici_1uM
454	0.438940406	0.561059594	20230213_08_i_ome_10uM
455	0.242338631	0.757661369	20230926_50_i_trop_100uM
456	0.358295261	0.641704739	20230626_35_i_clon_10uM
457	0.415580212	0.584419788	20230725_62_d_ca_1mM
458	0.450902904	0.549097096	20230509_46_i_Mnet_10nM
459	0.275298025	0.724701975	20231020_34_c_fam_10uM
460	0.759660564	0.240339436	20230208_02_c_yoh_10nM
461	0.832883792	0.167116208	20221125_19_s_sita_100nM
462	0.24240345	0.75759655	20190812_07_d_dop_1uM
463	0.277175907	0.722824093	20230504_10_c_nore_1mM
464	0.340899854	0.659100146	20231003_35_c_rab_100uM
465	0.387999333	0.612000667	20190606_25_s_cpt_10uM
466	0.74531439	0.25468561	20230505_51_c_Mdex_100nM
467	0.550406136	0.449593864	20231020_57_c_fam_100uM
468	0.625848012	0.374151988	20230609_04_d_capt_10uM
469	0.506517333	0.493482667	20230807_48_i_glp1_1nM
470	0.707914936	0.292085064	20220304_09_c_yy_1nM
471	0.403364992	0.596635008	20231026_09_i_pro_1uM
472	0.729246585	0.270753415	20220624_08_c_pgd2_1uM
473	0.433750328	0.566249672	20210226_08_c_vas_100nM
474	0.388375788	0.611624212	20190508_05_i_dag_100nM
475	0.253413042	0.746586958	20220531_09_c_cic_100nM
476	0.245898488	0.754101512	20230414_08_c_dop_10uM
477	0.446919796	0.553080204	20210125_06_i_tak906_1uM
478	0.4962011	0.5037989	20230904_70_d_col_1uM
479	0.450053027	0.549946973	20230626_33_i_clon_100uM
480	0.258745537	0.741254463	20211115_20_s_aml_10uM
481	0.430104567	0.569895433	20230718_73_c_upa_100nM
482	0.802238432	0.197761568	20230608_04_d_sem_10nM
483	0.279973312	0.720026688	20230531_56_i_gip_10nM
484	0.475959275	0.524040725	20230623_21_d_sax_1nM
485	0.819679156	0.180320844	20221020_11_d_ome_1uM
486	0.492966621	0.507033379	20230904_09_c_col_1uM
487	0.374654594	0.625345406	20190424_08_i_bro_100uM
488	0.486465964	0.513534036	20231010_09_c_cloz_1uM
489	0.242328354	0.757671646	20230814_27_d_cer_1uM
490	0.442606178	0.557393822	20230614_75_i_s423_1uM
491	0.442253782	0.557746218	20230828_11_c_lix_100nM
492	0.398493557	0.601506443	20230529_03_c_glp1_100nM
493	0.355233211	0.644766789	20230808_18_d_val_100uM
494	0.521888364	0.478111636	20230829_23_d_dmso_141mM
495	0.293850964	0.706149036	20230927_41_d_apra_100nM
496	0.403987909	0.596012091	20210827_07_d_lop_10uM
497	0.469176798	0.530823202	20230226_13_d_sert_100uM
498	0.245154548	0.754845452	20190424_11_d_bro_100uM
499	0.439728306	0.560271694	20190108_01_d_cpt_100uM
500	0.796122772	0.203877228	20221219_04_d_sita_1uM
501	0.832918103	0.167081897	20221021_12_c_u466_1uM
502	0.59445347	0.40554653	20201214_13_i_ag_1nM
503	0.464013046	0.535986954	20221104_01_i_Mfev_100nM
504	0.423917452	0.576082548	20210712_03_d_u466_10uM
505	0.64664371	0.35335629	20220317_25_d_vil_1uM
506	0.436216748	0.563783252	20230804_14_d_olm_10uM
507	0.261036229	0.738963771	20230519_07_d_capt_1uM
508	0.659374352	0.340625648	20200121_14_d_dom_10uM
509	0.320717881	0.679282119	20230803_14_s_cef_10uM
510	0.720897708	0.279102292	20230817_20_c_zol_10uM
511	0.254984723	0.745015277	20230509_65_s_Mnet_10nM
512	0.366417724	0.633582276	20230719_89_i_upa_1nM
513	0.70006811	0.29993189	20230804_17_i_olm_10uM
514	0.504998837	0.495001163	20230909_40_c_feno_100uM
515	0.513539892	0.486460108	20230720_71_c_egta_10mM
516	0.638783784	0.361216216	20230712_81_c_cali_1uM
517	0.242327402	0.757672598	20211109_09_c_lub_100uM
518	0.243226125	0.756773875	20210127_08_c_tak906_10uM
519	0.453169373	0.546830627	20201202_10_d_flu_100uM
520	0.242326409	0.757673591	20220402_09_i_oxy_100uM
521	0.392156971	0.607843029	20230928_18_i_race_100uM
522	0.463205975	0.536794025	20230804_10_i_olm_100uM
523	0.277003722	0.722996278	20230926_100_c_ca_10mM
524	0.410281499	0.589718501	20230906_91_s_dul_100nM
525	0.487572705	0.512427295	20210915_17_c_atrov_100nM
526	0.431968512	0.568031488	20230432_09_c_tea_1mM
527	0.699326064	0.300673936	20230707_15_c_flup_10uM
528	0.539452582	0.460547418	20230724_58_d_egta_1mM
529	0.24314561	0.75685439	20200622_02_d_adr_10uM
530	0.253662612	0.746337388	20210826_14_i_sert_1uM
531	0.68233958	0.31766042	20231026_07_c_pro_10uM
532	0.293542356	0.706457644	20230821_42_d_dmso_14mM
533	0.815941437	0.184058563	20220319_03_i_ach_1uM
534	0.382610032	0.617389968	20230802_57_d_calc_1nM
535	0.407031119	0.592968881	20230815_78_s_val_10uM
536	0.824904394	0.175095606	20221219_05_d_sita_100nM
537	0.440760425	0.559239575	20230616_65_c_n214_1uM
538	0.495284524	0.504715476	20230310_17_s_pgi2_1uM
539	0.329399739	0.670600261	20230928_100_c_rab_10uM
540	0.821389307	0.178610693	20220204_07_c_amo_1uM
541	0.242380091	0.757619909	20231031_34_c_ins_10uM
542	0.499017011	0.500982989	20230822_91_d_ceti_1uM
543	0.464869966	0.535130034	20210622_09_c_idmt_100nM
544	0.601260228	0.398739772	20230907_08_d_gem_100uM
545	0.462052864	0.537947136	20230606_33_c_ex4_10uM
546	0.769063422	0.230936578	20230321_04_d_bup_10uM
547	0.541416256	0.458583744	20230810_30_c_los_1uM
548	0.486343958	0.513656042	20230814_36_d_cer_100nM
549	0.334494918	0.665505082	20231026_12_s_pro_10uM
550	0.429222035	0.570777965	20230423_16_i_ery_10uM
551	0.371642556	0.628357444	20230502_28_i_dia_10uM
552	0.822088781	0.177911219	20210603_02_d_pge2_100nM
553	0.507922232	0.492077768	20230830_48_d_ted_1nM
554	0.832814112	0.167185888	20221005_04_c_Mbwc_100nM
555	0.320355918	0.679644082	20230509_12_c_Mnet_10nM
556	0.294959748	0.705040252	20230323_02_i_fle_100uM
557	0.641240526	0.358759474	20200814_11_d_ola_1uM
558	0.50786867	0.49213133	20230928_69_c_ang_1uM
559	0.262236579	0.737763421	20220805_08_c_ilo_1nM
560	0.609606457	0.390393543	20230225_22_s_sert_10uM
561	0.388246919	0.611753081	20190624_10_c_mot_100nM
562	0.408753739	0.591246261	20220305_05_i_imiq_1uM
563	0.460675842	0.539324158	20211129_02_d_aml_1uM
564	0.397992861	0.602007139	20230505_30_i_Mapr_100nM
565	0.27870262	0.72129738	20231020_112_i_sco_1nM
566	0.445830312	0.554169688	20231020_86_s_fam_100uM
567	0.832910206	0.167089794	20221025_11_c_pge2_10nM
568	0.671739938	0.328260062	20230731_22_i_meto_10uM
569	0.762779671	0.237220329	20210530_04_c_krebs_0uM
570	0.516153553	0.483846447	20210226_14_i_vas_100nM
571	0.337752981	0.662247019	20220616_17_c_miso_100nM
572	0.429041112	0.570958888	20220614_14_i_omi_1nM
573	0.786366187	0.213633813	20220811_10_s_cim_10uM
574	0.242344486	0.757655514	20220531_04_i_cic_1nM
575	0.768833654	0.231166346	20231027_90_d_pro_100uM
576	0.36375033	0.63624967	20190531_08_i_iso_100uM
577	0.594383069	0.405616931	20230608_47_d_sem_10nM
578	0.292883371	0.707116629	20230309_04_d_vil_10uM
579	0.242756787	0.757243213	20200810_21_c_phy_10uM
580	0.340085541	0.659914459	20231101_38_d_oct_100nM
581	0.724309869	0.275690131	20230119_04_i_pge1_100nM
582	0.409320505	0.590679495	20230509_39_d_Mnet_10nM
583	0.647931479	0.352068521	20230928_59_c_ang_1uM
584	0.442059058	0.557940942	20191203_12_c_sum_100nM
585	0.430763325	0.569236675	20210108_06_c_dag_10nM
586	0.28621521	0.71378479	20231006_97_d_ang2_100nM
587	0.553607365	0.446392635	20230904_47_d_col_10uM
588	0.555915358	0.444084642	20210304_19_s_gran_100uM
589	0.588819131	0.411180869	20230312_04_i_8oh_1uM
590	0.59106059	0.40893941	20210714_12_d_sulp_10uM
591	0.645745237	0.354254763	20191202_12_c_apo_100nM
592	0.242584907	0.757415093	20230925_18_i_fenf_100uM
593	0.242328317	0.757671683	20210527_02_d_pge2_100nM
594	0.419635839	0.580364161	20230821_11_i_dmso_1mM
595	0.399609996	0.600390004	20220721_16_i_pgi2_10uM
596	0.266131841	0.733868159	20230711_28_d_est_100nM
597	0.695358687	0.304641313	20220606_15_i_ang2_100nM
598	0.242361094	0.757638906	20190716_13_s_sp_1uM
599	0.667945944	0.332054056	20200909_04_i_csp_1uM
600	0.828172181	0.171827819	20201109_01_d_8oh_1uM
601	0.276342514	0.723657486	20231108_07_c_Mfev_10nM
602	0.338755578	0.661244422	20211210_16_c_lis_10uM
603	0.342603277	0.657396723	20230505_27_i_Mdex_10nM
604	0.685910411	0.314089589	20190610_02_i_nka_1uM
605	0.259439533	0.740560467	20220314_23_d_his_100uM
606	0.453760319	0.546239681	20190102_08_c_cpt_10uM
607	0.243282485	0.756717515	20230613_07_d_lir_10nM
608	0.832796596	0.167203404	20230105_09_d_lina_1nM
609	0.245231299	0.754768701	20200526_04_d_phen_10uM
610	0.494014657	0.505985343	20230419_03_d_flu_100uM
611	0.468059713	0.531940287	20230926_99_d_sco_1nM
612	0.503828886	0.496171114	20230627_22_c_imi_100uM
613	0.42704686	0.57295314	20230621_11_c_clon_1uM
614	0.422521963	0.577478037	20220728_10_c_ex4_10uM
615	0.38096442	0.61903558	20230906_18_d_gem_100uM
616	0.679801744	0.320198256	20210105_01_d_ag_1nM
617	0.322783836	0.677216164	20230512_25_d_ato_1uM
618	0.2873182	0.7126818	20230710_42_c_iri_100uM
619	0.791363599	0.208636401	20220706_07_d_cim_1uM
620	0.473111201	0.526888799	20210611_04_i_s513_100nM
621	0.40630485	0.59369515	20230325_10_s_veh_0uM
622	0.247592188	0.752407812	20190708_11_c_sp_1uM
623	0.398830405	0.601169595	20231108_56_d_gin8_10nM
624	0.382603184	0.617396816	20230522_39_i_cin_1uM
625	0.628439451	0.371560549	20230419_07_c_cita_1mM
626	0.417834483	0.582165517	20231027_45_s_zac_10uM
627	0.539614927	0.460385073	20230928_111_i_ang_100nM
628	0.258548334	0.741451666	20220306_23_d_imiq_10uM
629	0.444508976	0.555491024	20230425_25_i_dag_100nM
630	0.49530919	0.50469081	20190606_07_d_drop_100uM
631	0.720328405	0.279671595	20220627_06_i_pge1_10uM
632	0.381979287	0.618020713	20230906_80_c_dul_100nM
633	0.404017096	0.595982904	20230712_06_c_est_1nM
634	0.253330395	0.746669605	20190805_07_d_dop_10uM
635	0.400446608	0.599553392	20230804_60_c_olm_10uM
636	0.727320896	0.272679104	20221020_10_s_ome_10uM
637	0.6433152	0.3566848	20210530_02_c_aitc_30uM
638	0.257833248	0.742166752	20230301_13_d_vil_10uM
639	0.607875006	0.392124994	20220325_06_i_bet_100nM
640	0.345059297	0.654940703	20230614_71_i_s423_10nM
641	0.473495737	0.526504263	20230810_12_s_los_10uM
642	0.445348645	0.554651355	20230329_10_c_cita_10uM
643	0.405725979	0.594274021	20230720_66_c_egta_100uM
644	0.832207716	0.167792284	20220901_10_s_mor_100uM
645	0.58573858	0.41426142	20210824_10_s_sert_10uM
646	0.254489408	0.745510592	20200904_01_d_ola_10nM
647	0.81713746	0.18286254	20210317_10_d_mor_100uM
648	0.24723799	0.75276201	20181221_13_c_cpt_100uM
649	0.486410678	0.513589322	20230602_27_i_dip_10uM
650	0.244297551	0.755702449	20230913_81_i_dul_1uM
651	0.303461442	0.696538558	20190502_10_s_apo_100uM
652	0.415926635	0.584073365	20230815_24_c_los_1uM
653	0.504603471	0.495396529	20190826_25_c_ldopa_1uM
654	0.708333718	0.291666282	20210903_06_i_pant_100uM
655	0.487877475	0.512122525	20210317_01_d_mor_1uM
656	0.287028279	0.712971721	20230706_19_s_zic_10mM
657	0.286143737	0.713856263	20220305_22_d_imiq_1uM
658	0.832884198	0.167115802	20220905_07_d_mor_1uM
659	0.703069574	0.296930426	20200319_14_d_sul_10uM
660	0.832907035	0.167092965	20221219_02_c_sita_100nM
661	0.242326535	0.757673465	20211115_09_c_aml_100uM
662	0.606309531	0.393690469	20230427_10_c_dia_10uM
663	0.55585147	0.44414853	20220603_10_s_ang2_100nM
664	0.242333166	0.757666834	20220721_02_d_pgi2_1uM
665	0.279003668	0.720996332	20210305_02_d_ery_10uM
666	0.242326306	0.757673694	20220211_14_d_asp_100nM
667	0.785144796	0.214855204	20230223_10_i_pge2_1uM
668	0.418207485	0.581792515	20230226_18_i_car_1uM
669	0.832919686	0.167080314	20221229_03_d_sita_10nM
670	0.666074701	0.333925299	20230623_01_c_sax_1nM
671	0.547817369	0.452182631	20230714_02_d_pro_100uM
672	0.651991546	0.348008454	20210812_16_c_esc_1mM
673	0.295613801	0.704386199	20230509_04_c_Mnet_1nM
674	0.500704854	0.499295146	20220309_18_c_cap_10uM
675	0.280093087	0.719906913	20231013_70_c_carv_1uM
676	0.300120665	0.699879335	20230814_42_i_cer_1uM
677	0.382862978	0.617137022	20231110_57_i_malt_100uM
678	0.691512604	0.308487396	20221114_01_d_Mlar_100nM
679	0.367081098	0.632918902	20230511_24_c_cpa_1uM
680	0.242476735	0.757523265	20230828_49_d_lix_10nM
681	0.579057206	0.420942794	20230829_09_c_mgc_1uM
682	0.242930415	0.757069585	20230906_07_d_gem_10uM
683	0.5974587	0.4025413	20231020_96_d_ang_10nM
684	0.637723632	0.362276368	20230706_20_s_zic_10mM
685	0.630877011	0.369122989	20230629_21_s_lic_1mM
686	0.450767671	0.549232329	20231018_31_i_pali_10uM
687	0.429701165	0.570298835	20200909_03_i_csp_10uM
688	0.655831049	0.344168951	20200320_06_c_drop_10uM
689	0.698620355	0.301379645	20230130_05_c_yoh_100nM
690	0.566376676	0.433623324	20230928_09_c_race_1uM
691	0.820683041	0.179316959	20201112_04_i_8oh_10uM
692	0.385725126	0.614274874	20231025_28_c_mpa_10nM
693	0.271508438	0.728491562	20230809_56_d_val_10uM
694	0.477236074	0.522763926	20190814_18_i_apo_1uM
695	0.646718257	0.353281743	20230913_16_i_fenf_1uM
696	0.801599354	0.198400646	20201117_09_i_2m5ht_10uM
697	0.744816686	0.255183314	20230130_02_d_yoh_100nM
698	0.494506431	0.505493569	20200318_09_d_drop_1uM
699	0.28590404	0.71409596	20210819_14_i_cita_10uM
700	0.253699509	0.746300491	20231012_105_c_dul_100nM
701	0.431001481	0.568998519	20230310_07_d_tre_100nM
702	0.244724692	0.755275308	20210125_10_d_tak906_100uM
703	0.719850064	0.280149936	20220317_10_s_vil_10uM
704	0.823655967	0.176344033	20200120_13_c_win55_100nM
705	0.317142016	0.682857984	20230830_07_i_lix_10nM
706	0.242340826	0.757659174	20220303_22_d_npy_10nM
707	0.2450448	0.7549552	20190502_14_d_dop_100uM
708	0.736204761	0.263795239	20230207_13_d_yoh_100nM
709	0.303501131	0.696498869	20230728_49_c_pth_10nM
710	0.273192083	0.726807917	20230324_08_d_oxy_1uM
711	0.472588929	0.527411071	20211202_13_d_lth_1uM
712	0.289210608	0.710789392	20230926_80_c_race_10uM
713	0.738054361	0.261945639	20201105_04_i_pal_10uM
714	0.256331897	0.743668103	20190327_13_s_cpt_100uM
715	0.628005482	0.371994518	20220315_26_c_hex_10uM
716	0.57688059	0.42311941	20210305_18_c_ery_1uM
717	0.829027245	0.170972755	20221213_01_c_Mbwc_100nM
718	0.815026784	0.184973216	20220624_20_s_pgd2_1uM
719	0.485521085	0.514478915	20210515_04_c_krebs_0uM
720	0.534013425	0.465986575	20230315_01_d_miso_1uM
721	0.412164113	0.587835887	20220610_02_d_tre_10nM
722	0.372988405	0.627011595	20230621_29_i_clon_100uM
723	0.706301804	0.293698196	20230313_14_c_miso_100nM
724	0.391096102	0.608903898	20230822_90_c_s141_10uM
725	0.30205177	0.69794823	20190425_06_c_na_100uM
726	0.407656492	0.592343508	20230731_08_i_meto_100uM
727	0.832859175	0.167140825	20210512_08_i_oxy_10uM
728	0.594398353	0.405601647	20230321_16_s_fle_10uM
729	0.708222688	0.291777312	20231020_73_d_fam_1mM
730	0.397429593	0.602570407	20230727_19_i_17ah_100uM
731	0.438258906	0.561741094	20230904_64_i_dmso_141mM
732	0.794491997	0.205508003	20210906_18_c_ome_10uM
733	0.332546709	0.667453291	20231108_57_s_gin8_10nM
734	0.467267239	0.532732761	20191205_03_c_s218_100nM
735	0.361017383	0.638982617	20231004_05_d_tamo_1mM
736	0.413435844	0.586564156	20230816_17_i_yoh_100uM
737	0.810439092	0.189560908	20230710_11_i_flup_100nM
738	0.337551599	0.662448401	20230320_08_d_miso_10uM
739	0.832919755	0.167080245	20221214_10_s_Mpgd2_1uM
740	0.242476904	0.757523096	20230830_32_i_ted_1nM
741	0.829446477	0.170553523	20221209_01_d_Mfev_100nM
742	0.242355883	0.757644117	20190418_14_c_fle_100uM
743	0.695001101	0.304998899	20230228_09_s_oxy_10uM
744	0.24298586	0.75701414	20190815_14_i_dop_10uM
745	0.649544275	0.350455725	20210713_12_d_sulp_10uM
746	0.242326657	0.757673343	20231006_110_d_metf_10uM
747	0.481932482	0.518067518	20220727_14_i_bwc_1nM
748	0.254553828	0.745446172	20230707_42_i_flup_1uM
749	0.43688715	0.56311285	20231018_25_i_pali_1uM
750	0.517324444	0.482675556	20230711_06_d_est_10nM
751	0.567024395	0.432975605	20220718_06_i_pgi2_10uM
752	0.247585758	0.752414242	20210831_11_d_pant_1uM
753	0.336363872	0.663636128	20230413_06_d_cita_100uM
754	0.312274007	0.687725993	20231020_15_c_carv_10uM
755	0.562086581	0.437913419	20230804_77_d_val_10uM
756	0.42836358	0.57163642	20210823_05_i_sert_10uM
757	0.80162529	0.19837471	20220318_03_i_bet_10uM
758	0.318463159	0.681536841	20210714_04_i_riv_10nM
759	0.826311385	0.173688615	20230307_05_c_pge2_100nM
760	0.651089432	0.348910568	20200319_07_i_drop_10uM
761	0.302964611	0.697035389	20230432_18_i_tea_100uM
762	0.756623004	0.243376996	20220602_01_d_cic_1nM
763	0.242437623	0.757562377	20181221_03_s_cpt_100uM
764	0.817149371	0.182850629	20220526_01_d_ang_10nM
765	0.527572306	0.472427694	20190611_14_s_cpt_1uM
766	0.504309535	0.495690465	20230331_12_i_flu_100uM
767	0.391624338	0.608375662	20230519_04_d_capt_1uM
768	0.347260708	0.652739292	20230529_78_d_gad_100uM
769	0.251485084	0.748514916	20230510_10_d_ato_100uM
770	0.289899456	0.710100544	20220610_01_d_tre_1nM
771	0.280697992	0.719302008	20190815_17_i_apo_10uM
772	0.53721436	0.46278564	20210721_06_i_clop_1uM
773	0.351982351	0.648017649	20230531_55_c_gip_1uM
774	0.618087892	0.381912108	20210515_05_i_aitc_10uM
775	0.473926835	0.526073165	20231110_76_i_c999_10uM
776	0.422498263	0.577501737	20200909_08_d_csp_1uM
777	0.411949023	0.588050977	20220613_02_d_omi_10nM
778	0.400700001	0.599299999	20190514_13_d_2m5ht_100uM
779	0.448896311	0.551103689	20230718_31_i_pro_10uM
780	0.330367982	0.669632018	20230710_49_s_tea_1mM
781	0.522399781	0.477600219	20190830_05_d_pru_1uM
782	0.666016698	0.333983302	20221122_01_d_Mlar_1nM
783	0.461382871	0.538617129	20230822_13_i_ram_100uM
784	0.518396927	0.481603073	20230926_17_i_trop_10uM
785	0.485231949	0.514768051	20231107_11_d_eve_10nM
786	0.439689909	0.560310091	20200811_13_d_phy_10uM
787	0.242761493	0.757238507	20210623_05_i_idmt_10nM
788	0.244016007	0.755983993	20220615_18_c_omi_10nM
789	0.831711412	0.168288588	20201019_04_i_pal_1uM
790	0.346931943	0.653068057	20210105_10_c_ag_10nM
791	0.431428934	0.568571066	20210127_10_d_tak906_100uM
792	0.525131007	0.474868993	20231020_118_i_pro_10uM
793	0.514341744	0.485658256	20190531_21_c_iso_100uM
794	0.387755132	0.612244868	20231026_37_c_mpa_1uM
795	0.669585644	0.330414356	20230926_01_d_trop_1uM
796	0.24993074	0.75006926	20220121_20_s_roli_10nM
797	0.403855288	0.596144712	20231010_62_s_ins_1uM
798	0.243749892	0.756250108	20230613_09_d_lir_1uM
799	0.533760682	0.466239318	20220317_07_c_vil_10uM
800	0.412544274	0.587455726	20220307_05_i_gaba_10uM
801	0.414852604	0.585147396	20231011_03_d_cef_10uM
802	0.631956543	0.368043457	20200121_05_i_dom_1uM
803	0.332023617	0.667976383	20230510_38_i_ato_1uM
804	0.590855803	0.409144197	20220721_05_i_pgi2_1uM
805	0.429844502	0.570155498	20190711_13_d_nkb_100nM
806	0.47089811	0.52910189	20190710_11_c_sp_1uM
807	0.412889607	0.587110393	20230502_07_d_iri_10uM
808	0.618324837	0.381675163	20200622_06_i_adr_100uM
809	0.776598852	0.223401148	20210301_05_i_gran_10uM
810	0.504114864	0.495885136	20190521_21_i_gaba_100uM
811	0.731346337	0.268653663	20230416_07_c_sul_1uM
812	0.533547853	0.466452147	20210305_19_s_ery_100uM
813	0.662740753	0.337259247	20200120_14_d_win55_1uM
814	0.797474277	0.202525723	20230807_79_c_glp1_10nM
815	0.255149706	0.744850294	20190522_06_c_proc_100uM
816	0.449014855	0.550985145	20230718_59_c_upa_100nM
817	0.545174346	0.454825654	20200121_15_i_dom_10uM
818	0.257298552	0.742701448	20230803_22_d_cef_1uM
819	0.272744387	0.727255613	20210305_03_d_ery_100uM
820	0.460709768	0.539290232	20210115_08_d_mot_10nM
821	0.724619898	0.275380102	20230907_97_s_dmso_141mM
822	0.422671424	0.577328576	20230509_76_c_Msco_1nM
823	0.569700815	0.430299185	20200629_05_c_adr_100uM
824	0.243548076	0.756451924	20230313_07_i_miso_1uM
825	0.498648474	0.501351526	20220324_21_i_bet_1uM
826	0.649428972	0.350571028	20231026_22_c_pro_10uM
827	0.526840273	0.473159727	20230710_04_d_tea_1mM
828	0.330108698	0.669891302	20230703_11_i_ceti_1uM
829	0.328574323	0.671425677	20211026_01_d_metf_1uM
830	0.242415835	0.757584165	20220218_10_s_azi_10uM
831	0.518430361	0.481569639	20200325_16_d_sul_10uM
832	0.825954435	0.174045565	20210615_04_i_s513_100nM
833	0.677140412	0.322859588	20221130_02_d_Mlar_10nM
834	0.24497697	0.75502303	20220719_12_d_pgi2_1uM
835	0.832917503	0.167082497	20221201_05_c_Mlar_10nM
836	0.388807487	0.611192513	20231006_99_d_ang2_10nM
837	0.603686913	0.396313087	20230425_24_c_pru_100uM
838	0.28636066	0.71363934	20230829_42_d_ato_100uM
839	0.46114925	0.53885075	20210511_01_d_mor_1uM
840	0.678054662	0.321945338	20220726_14_i_bwc_1nM
841	0.242772046	0.757227954	20190429_04_d_na_100uM
842	0.379287862	0.620712138	20220317_21_c_vil_1uM
843	0.287487532	0.712512468	20220808_17_s_ilo_10nM
844	0.462873808	0.537126192	20211019_15_i_lub_10uM
845	0.586479118	0.413520882	20210112_03_d_mot_1uM
846	0.821660332	0.178339668	20210302_04_i_gran_100uM
847	0.582118016	0.417881984	20230724_50_c_egta_10mM
848	0.609265038	0.390734962	20230620_08_i_n214_10nM
849	0.620895554	0.379104446	20231106_23_i_levo_100nM
850	0.453295591	0.546704409	20190524_11_c_prop_100uM
851	0.430070078	0.569929922	20210817_09_i_cita_1mM
852	0.267299358	0.732700642	20190523_24_c_prop_100uM
853	0.24232629	0.75767371	20220609_15_i_tre_100nM
854	0.696661586	0.303338414	20220624_06_i_pgd2_10uM
855	0.739957243	0.260042757	20220315_08_d_bet_100uM
856	0.778360265	0.221639735	20220323_16_c_bet_1uM
857	0.832597053	0.167402947	20230127_01_d_lub_10uM
858	0.422987767	0.577012233	20230720_81_s_egta_1mM
859	0.280202208	0.719797792	20210727_07_c_clop_10nM
860	0.248467067	0.751532933	20230328_15_d_fle_100uM
861	0.697463824	0.302536176	20220326_01_d_at_1uM
862	0.560699379	0.439300621	20210507_17_i_krebs_0uM
863	0.817269233	0.182730767	20230814_34_c_cer_100nM
864	0.832906467	0.167093533	20221230_01_c_lina_100nM
865	0.46583851	0.53416149	20231025_02_d_pro_10uM
866	0.377728294	0.622271706	20190531_12_s_cpt_1uM
867	0.295214437	0.704785563	20190426_04_d_ldopa_50uM
868	0.538535475	0.461464525	20200528_05_c_phen_1uM
869	0.712694968	0.287305032	20220725_03_i_sulp_100nM
870	0.40896058	0.59103942	20211019_03_d_lub_100uM
871	0.246295553	0.753704447	20220330_23_i_car_100uM
872	0.377288997	0.622711003	20210106_12_c_dag_10nM
873	0.252511457	0.747488543	20230704_26_i_ceti_10nM
874	0.465595064	0.534404936	20210630_18_c_pgf2a_10nM
875	0.318080502	0.681919498	20230508_23_d_Mapr_10nM
876	0.28913228	0.71086772	20230511_39_s_sn38_10uM
877	0.242328753	0.757671247	20181228_05_i_cpt_10uM
878	0.398212213	0.601787787	20230330_08_s_ici_10uM
879	0.294791655	0.705208345	20220622_05_i_pgd2_1uM
880	0.499083467	0.500916533	20231019_31_c_pro_100uM
881	0.318021543	0.681978457	20220609_01_d_tre_1nM
882	0.242844299	0.757155701	20230601_83_c_tec_10uM
883	0.354119113	0.645880887	20190611_26_c_mot_100nM
884	0.261793471	0.738206529	20230312_13_d_8oh_100uM
885	0.456770278	0.543229722	20230609_01_d_sem_1uM
886	0.242332454	0.757667546	20231013_38_d_carv_10uM
887	0.562244832	0.437755168	20230728_63_d_ca_1mM
888	0.38796956	0.61203044	20230815_77_s_val_10uM
889	0.299610081	0.700389919	20190523_21_c_sul_100uM
890	0.570876721	0.429123279	20230629_26_i_lic_10mM
891	0.248740449	0.751259551	20220221_06_i_azi_10uM
892	0.688553882	0.311446118	20190611_13_d_mot_100nM
893	0.275961647	0.724038353	20211129_07_c_aml_100uM
894	0.49740731	0.50259269	20190524_09_c_proc_100uM
895	0.346930447	0.653069553	20230427_05_d_dia_100uM
896	0.302495718	0.697504282	20220401_04_c_yoh_10uM
897	0.535665716	0.464334284	20220307_08_c_gaba_1uM
898	0.242485976	0.757514024	20230911_99_c_bwc_100nM
899	0.461823834	0.538176166	20231003_23_i_rab_100uM
900	0.588134224	0.411865776	20220620_18_c_miso_1uM
901	0.267186252	0.732813748	20231027_38_i_zac_100uM
902	0.257661695	0.742338305	20231010_65_i_ins_1uM
903	0.662492287	0.337507713	20210630_10_s_pgf2a_100nM
904	0.464499427	0.535500573	20230727_37_i_17ah_1uM
905	0.484026854	0.515973146	20220319_29_i_ach_100nM
906	0.748587483	0.251412517	20211015_12_d_ome_100uM
907	0.680609365	0.319390635	20210630_20_s_pgf2a_100nM
908	0.242330288	0.757669712	20220403_03_i_oxy_100nM
909	0.272526801	0.727473199	20230802_41_s_calc_10nM
910	0.518256333	0.481743667	20231012_33_d_lan_100uM
911	0.748488151	0.251511849	20190522_23_d_npy_100nM
912	0.25957623	0.74042377	20190424_09_c_bro_100uM
913	0.67682386	0.32317614	20221003_04_d_Mbwc_100nM
914	0.623874219	0.376125781	20230302_11_c_vil_100uM
915	0.402822771	0.597177229	20220614_01_d_omi_1nM
916	0.246675328	0.753324672	20220808_10_c_ilo_100nM
917	0.629706655	0.370293345	20190710_18_c_nka_100nM
918	0.403382083	0.596617917	20220303_19_c_yy_1nM
919	0.341795117	0.658204883	20230509_52_i_Mapr_100nM
920	0.413043716	0.586956284	20220303_28_c_yy_10nM
921	0.242327076	0.757672924	20220127_18_s_amo_100nM
922	0.251314862	0.748685138	20220620_19_c_miso_10uM
923	0.486193786	0.513806214	20190902_06_c_pru_10uM
924	0.285263607	0.714736393	20230621_22_c_clon_100uM
925	0.242414891	0.757585109	20210126_09_c_tak906_100uM
926	0.626631321	0.373368679	20190821_08_i_iso_10uM
927	0.262802184	0.737197816	20230926_113_i_race_100uM
928	0.829654555	0.170345445	20220326_07_d_at_100uM
929	0.242329003	0.757670997	20230811_38_c_nore_1mM
930	0.341322674	0.658677326	20231005_54_c_pbg_1uM
931	0.444198696	0.555801304	20230608_59_d_sem_10nM
932	0.68076774	0.31923226	20230310_13_i_tre_100nM
933	0.286296746	0.713703254	20230627_14_c_imi_100uM
934	0.255756991	0.744243009	20230601_21_d_gip_1uM
935	0.515118534	0.484881466	20220307_26_i_gaba_1uM
936	0.378153848	0.621846152	20190506_17_d_csp_100uM
937	0.675992972	0.324007028	20230323_08_d_oxy_1uM
938	0.481232532	0.518767468	20191024_03_c_na_100nM
939	0.768661441	0.231338559	20221025_17_i_pge2_1uM
940	0.577389775	0.422610225	20230315_04_c_cim_100uM
941	0.358163878	0.641836122	20231107_30_c_eve_10nM
942	0.816948206	0.183051794	20210615_10_s_s513_10uM
943	0.832770056	0.167229944	20220326_11_c_at_100uM
944	0.298735503	0.701264497	20191203_11_i_sum_100nM
945	0.414051804	0.585948196	20230420_06_i_lina_100nM
946	0.243301243	0.756698757	20230904_92_i_col_100uM
947	0.30757408	0.69242592	20230720_70_c_egta_10mM
948	0.658078328	0.341921672	20230817_31_i_tec_10uM
949	0.348808906	0.651191094	20230428_14_c_iri_100uM
950	0.7578693	0.2421307	20190612_10_s_cpt_1uM
951	0.509337595	0.490662405	20230605_01_c_dip_1mM
952	0.360093667	0.639906333	20200811_17_c_phy_1uM
953	0.659019451	0.340980549	20191028_02_i_bro_100nM
954	0.242393314	0.757606686	20230706_40_c_zic_10mM
955	0.746052595	0.253947405	20210317_18_c_mor_1uM
956	0.593471624	0.406528376	20210507_16_i_aitc_100uM
957	0.82411143	0.17588857	20220326_30_s_at_10uM
958	0.819528019	0.180471981	20210727_10_s_clop_1uM
959	0.63104564	0.36895436	20231010_49_c_ins_10uM
960	0.242334733	0.757665267	20220403_09_c_oxy_10uM
961	0.304942134	0.695057866	20210305_08_c_ery_10uM
962	0.427437607	0.572562393	20220319_01_d_ach_100nM
963	0.665976483	0.334023517	20230928_87_c_ang_1uM
964	0.799493998	0.200506002	20230328_09_c_flu_100uM
965	0.780484965	0.219515035	20201125_09_i_2m5ht_1uM
966	0.246613739	0.753386261	20231020_33_d_fam_1mM
967	0.288370707	0.711629293	20230430_23_d_zol_100uM
968	0.607355974	0.392644026	20200311_08_i_proc_10uM
969	0.752934176	0.247065824	20220111_18_s_lis_10uM
970	0.574200955	0.425799045	20211026_06_i_metf_100uM
971	0.409787162	0.590212838	20230825_47_d_riv_100nM
972	0.475115541	0.524884459	20230326_08_c_dom_1uM
973	0.35211515	0.64788485	20230515_02_d_sco_100nM
974	0.296191516	0.703808484	20220214_02_d_azi_100uM
975	0.446016166	0.553983834	20230703_23_i_ceti_100nM
976	0.373859852	0.626140148	20211026_07_c_metf_1uM
977	0.397046022	0.602953978	20200323_04_d_R+S_1uM
978	0.795166281	0.204833719	20230308_15_i_tre_10nM
979	0.411785327	0.588214673	20230906_84_i_dul_1uM
980	0.242332907	0.757667093	20230626_31_c_clon_10uM
981	0.264655315	0.735344685	20190814_24_s_nkb_1uM
982	0.259657338	0.740342662	20220331_05_d_car_1uM
983	0.693718548	0.306281452	20201028_10_i_pal_10uM
984	0.546358015	0.453641985	20230515_19_i_sco_100nM
985	0.451901429	0.548098571	20220322_01_s_bet_10uM
986	0.26347346	0.73652654	20190813_07_d_apo_1uM
987	0.252205262	0.747794738	20230432_41_d_dia_100uM
988	0.242334093	0.757665907	20220222_17_c_ran_1mM
989	0.389171772	0.610828228	20231031_12_d_mpa_10nM
990	0.373512694	0.626487306	20230312_08_c_8oh_10uM
991	0.274732273	0.725267727	20230430_44_d_zol_100uM
992	0.3593865	0.6406135	20230628_63_s_glp2_10nM
993	0.242326924	0.757673076	20220402_17_c_fle_10uM
994	0.810956755	0.189043245	20231020_101_d_ang_10nM
995	0.323476471	0.676523529	20230430_28_i_sn38_100uM
996	0.433765621	0.566234379	20190813_20_s_na_100uM
997	0.766890078	0.233109922	20211206_09_c_bup_1mM
998	0.266541053	0.733458947	20220310_26_i_eso_1nM
999	0.632770275	0.367229725	20220916_01_c_lub_1uM
1000	0.471611625	0.528388375	20220614_15_i_omi_10nM
1001	0.250922698	0.749077302	20230925_67_d_trop_10uM
1002	0.30486058	0.69513942	20230926_72_i_race_10uM
1003	0.623849744	0.376150256	20200320_12_c_drop_1uM
1004	0.488110355	0.511889645	20220323_13_c_his_1uM
1005	0.245816244	0.754183756	20231027_07_d_zac_10uM
1006	0.408084264	0.591915736	20220307_06_i_veh_0uM
1007	0.245207965	0.754792035	20211207_03_d_bup_1mM
1008	0.570307207	0.429692793	20230302_01_d_u466_10uM
1009	0.46194687	0.53805313	20210831_05_i_pant_10uM
1010	0.331123813	0.668876187	20230431_30_d_tea_100uM
1011	0.715698716	0.284301284	20220319_06_c_ach_1uM
1012	0.38205443	0.61794557	20230605_51_d_ex4_10uM
1013	0.830481193	0.169518807	20220916_17_d_ici_10uM
1014	0.436781472	0.563218528	20230228_12_d_atrov_100nM
1015	0.280271019	0.719728981	20211201_08_c_lth_10uM
1016	0.321846178	0.678153822	20230428_05_d_iri_10uM
1017	0.67662267	0.32337733	20201125_04_i_2m5ht_1uM
1018	0.256737043	0.743262957	20220223_18_c_ran_10uM
1019	0.561237779	0.438762221	20210820_06_i_cita_1mM
1020	0.420992768	0.579007232	20200817_05_i_ola_10uM
1021	0.3251958	0.6748042	20230601_12_s_gip_100nM
1022	0.672367995	0.327632005	20230324_17_d_fle_1uM
1023	0.645177984	0.354822016	20220531_08_c_cic_10nM
1024	0.832313641	0.167686359	20220328_04_d_car_100uM
1025	0.315941385	0.684058615	20230807_31_d_gad_1uM
1026	0.270478093	0.729521907	20210823_10_s_sert_10uM
1027	0.261443253	0.738556747	20230928_55_s_rab_10uM
1028	0.697450187	0.302549813	20220627_07_c_pge1_100nM
1029	0.703673879	0.296326121	20200324_08_i_R+S_1uM
1030	0.669797615	0.330202385	20230627_58_d_glp2_1nM
1031	0.417169529	0.582830471	20230423_18_c_pru_1uM
1032	0.425707516	0.574292484	20230316_12_d_miso_1uM
1033	0.669756251	0.330243749	20200325_06_c_R+S_10uM
1034	0.27921938	0.72078062	20231010_24_c_apra_10nM
1035	0.251040031	0.748959969	20220313_27_c_cap_10uM
1036	0.348762596	0.651237404	20230531_04_d_tec_10uM
1037	0.259820442	0.740179558	20230606_47_s_ola_100uM
1038	0.627855763	0.372144237	20210721_08_c_clop_100nM
1039	0.522020015	0.477979985	20230209_14_i_ome_1uM
1040	0.588145463	0.411854537	20210112_08_c_mot_100nM
1041	0.5758366	0.4241634	20231020_58_c_fam_1mM
1042	0.456282591	0.543717409	20200820_02_d_ond_10uM
1043	0.636715148	0.363284852	20220326_13_d_at_100uM
1044	0.689769721	0.310230279	20231013_63_d_ang_1uM
1045	0.635473982	0.364526018	20220324_26_d_hex_10uM
1046	0.358253038	0.641746962	20230602_40_i_dip_10uM
1047	0.574878585	0.425121415	20200619_15_c_adr_100uM
1048	0.320273628	0.679726372	20230529_01_c_glp1_1nM
1049	0.629964925	0.370035075	20230304_33_c_5ht_100uM
1050	0.600564476	0.399435524	20230327_16_c_cim_100uM
1051	0.36230294	0.63769706	20210610_13_d_s513_10uM
1052	0.764992975	0.235007025	20220623_14_i_pgd2_100nM
1053	0.485479628	0.514520372	20230531_20_c_tec_10uM
1054	0.690759098	0.309240902	20220401_21_d_yoh_10uM
1055	0.62605203	0.37394797	20201202_12_d_flu_1uM
1056	0.421607272	0.578392728	20220705_11_i_cim_10uM
1057	0.291914982	0.708085018	20230511_16_c_cpa_10uM
1058	0.274599421	0.725400579	20230502_22_c_iri_100uM
1059	0.67933057	0.32066943	20230906_70_s_ted_10nM
1060	0.459534755	0.540465245	20210126_13_i_tak906_1uM
1061	0.597835209	0.402164791	20190531_15_c_R+S_100uM
1062	0.491779417	0.508220583	20200313_06_c_proc_1uM
1063	0.785534598	0.214465402	20210511_06_c_mor_10uM
1064	0.280723283	0.719276717	20230911_104_d_hm01_1uM
1065	0.434228758	0.565771242	20210621_06_i_idmt_100nM
1066	0.515474604	0.484525396	20231027_89_i_mpa_100nM
1067	0.585328047	0.414671953	20230110_07_i_tre_100nM
1068	0.279218579	0.720781421	20230305_06_i_vas_1uM
1069	0.66139111	0.33860889	20221020_17_i_u466_1uM
1070	0.280488841	0.719511159	20230504_18_c_nore_10uM
1071	0.431103392	0.568896608	20220305_04_i_imiq_10uM
1072	0.664414876	0.335585124	20230113_06_d_tre_1nM
1073	0.248623086	0.751376914	20230802_10_s_olm_10uM
1074	0.242649611	0.757350389	20230713_02_d_mpa_10nM
1075	0.251668839	0.748331161	20230621_23_s_clon_10uM
1076	0.608108335	0.391891665	20200817_15_i_ola_10uM
1077	0.375584042	0.624415958	20231004_45_c_tamo_10uM
1078	0.51511431	0.48488569	20220914_07_d_ici_10uM
1079	0.30984317	0.69015683	20230825_49_i_pro_100uM
1080	0.369234948	0.630765052	20230503_55_i_risp_10uM
1081	0.622499794	0.377500206	20200310_04_d_dom_10uM
1082	0.242400169	0.757599831	20220330_10_c_car_1uM
1083	0.471355595	0.528644405	20230417_15_i_dop_1uM
1084	0.279233327	0.720766673	20230904_17_d_col_10uM
1085	0.322520534	0.677479466	20230704_21_i_ceti_1uM
1086	0.430416097	0.569583903	20220817_03_i_lub_10uM
1087	0.341240318	0.658759682	20230727_04_c_17ah_100uM
1088	0.325385193	0.674614807	20230525_07_d_glp1_1nM
1089	0.264355062	0.735644938	20200330_14_c_s141_100nM
1090	0.561472756	0.438527244	20230810_34_c_proc_10uM
1091	0.249477493	0.750522507	20231025_04_i_pro_100uM
1092	0.55239977	0.44760023	20191014_06_i_sum_10uM
1093	0.242480482	0.757519518	20220214_18_s_azi_10uM
1094	0.301873809	0.698126191	20230605_50_d_ex4_1uM
1095	0.653249166	0.346750834	20230623_53_d_cali_100nM
1096	0.291430749	0.708569251	20231006_47_i_cloz_10uM
1097	0.394862205	0.605137795	20200624_08_d_adr_10uM
1098	0.537183891	0.462816109	20230127_03_d_mor_10uM
1099	0.28130749	0.71869251	20220330_04_c_car_100uM
1100	0.365154096	0.634845904	20200811_09_d_phy_100uM
1101	0.242341972	0.757658028	20211130_18_c_lth_10uM
1102	0.277251948	0.722748052	20231013_13_d_lan_100uM
1103	0.545062329	0.454937671	20230927_63_i_apra_1uM
1104	0.469355144	0.530644856	20230714_61_i_cali_100nM
1105	0.51493426	0.48506574	20211210_05_i_lis_10uM
1106	0.321793067	0.678206933	20230718_77_i_upa_10nM
1107	0.762646661	0.237353339	20210305_13_i_ery_1uM
1108	0.517499218	0.482500782	20230607_21_c_lina_10nM
1109	0.722153985	0.277846015	20220624_10_s_pgd2_1uM
1110	0.242338583	0.757661417	20190813_09_c_apo_1uM
1111	0.260024766	0.739975234	20230311_13_d_8oh_100uM
1112	0.279957951	0.720042049	20231013_86_i_carv_100nM
1113	0.375792462	0.624207538	20220328_13_d_car_10uM
1114	0.587624483	0.412375517	20230804_65_s_olm_10uM
1115	0.294339054	0.705660946	20230713_56_i_mpa_100nM
1116	0.72222718	0.27777282	20230323_06_c_yoh_1uM
1117	0.243672737	0.756327263	20230906_74_i_dul_10nM
1118	0.440856235	0.559143765	20230425_04_i_pal_10uM
1119	0.296251975	0.703748025	20230504_19_i_nore_1mM
1120	0.545404406	0.454595594	20190611_11_d_nkb_1uM
1121	0.703521824	0.296478176	20230818_31_i_ram_1uM
1122	0.451195147	0.548804853	20231005_08_d_cpbg_100uM
1123	0.440956916	0.559043084	20231005_16_i_cpbg_1uM
1124	0.41423737	0.58576263	20230511_37_s_sn38_10uM
1125	0.281066719	0.718933281	20230928_82_i_ang_100nM
1126	0.559653918	0.440346082	20210503_18_c_mor_1uM
1127	0.831193315	0.168806685	20210516_08_i_krebs_0uM
1128	0.289529714	0.710470286	20210827_02_d_sert_10uM
1129	0.801237893	0.198762107	20201111_05_c_8oh_1uM
1130	0.495214098	0.504785902	20230802_06_i_olm_1uM
1131	0.827674508	0.172325492	20190611_02_i_nkb_1uM
1132	0.245599444	0.754400556	20190326_07_i_apo_100uM
1133	0.661937988	0.338062012	20220324_28_c_hex_10uM
1134	0.316930134	0.683069866	20230602_22_d_dip_100uM
1135	0.527038999	0.472961001	20230629_07_c_lic_10mM
1136	0.486951588	0.513048412	20201209_01_d_flu_100uM
1137	0.544251326	0.455748674	20200327_10_d_s141_10uM
1138	0.263793597	0.736206403	20220805_13_d_ilo_100nM
1139	0.249599037	0.750400963	20210223_13_c_vas_10nM
1140	0.470928095	0.529071905	20230907_32_d_gem_10uM
1141	0.73391601	0.26608399	20201208_19_s_flu_1uM
1142	0.717459294	0.282540706	20190708_02_i_nka_100nM
1143	0.348691731	0.651308269	20230822_78_d_eso_1nM
1144	0.636032073	0.363967927	20201028_05_c_pal_1uM
1145	0.242635306	0.757364694	20220309_07_c_cap_100uM
1146	0.249126712	0.750873288	20230509_23_c_Msco_10nM
1147	0.24289834	0.75710166	20231003_108_s_cpbg_10uM
1148	0.648648114	0.351351886	20230927_07_d_flu_100uM
1149	0.38051145	0.61948855	20230515_27_i_sco_100nM
1150	0.52474499	0.47525501	20200827_08_d_5ht_1uM
1151	0.433641689	0.566358311	20210112_06_i_mot_10nM
1152	0.242326402	0.757673598	20211110_06_i_aml_100uM
1153	0.370510574	0.629489426	20200619_18_c_phen_100uM
1154	0.256431955	0.743568045	20230615_06_c_s423_1uM
1155	0.662853232	0.337146768	20200319_04_d_drop_1uM
1156	0.244627412	0.755372588	20220316_28_d_vil_1uM
1157	0.484388172	0.515611828	20230718_09_d_pro_1uM
1158	0.761870029	0.238129971	20230210_15_s_ome_10uM
1159	0.272807989	0.727192011	20230515_22_i_sco_10nM
1160	0.73264319	0.26735681	20191205_11_i_c999_100nM
1161	0.795154615	0.204845385	20210106_04_i_dag_10nM
1162	0.392174901	0.607825099	20230505_73_i_Mdex_10nM
1163	0.4477139	0.5522861	20201019_09_i_pal_1uM
1164	0.698262476	0.301737524	20210712_17_c_u466_100nM
1165	0.342530057	0.657469943	20230817_19_c_clon_1uM
1166	0.691358371	0.308641629	20230705_24_c_zic_1mM
1167	0.299379197	0.700620803	20230429_06_d_sn38_1uM
1168	0.283819229	0.716180771	20231012_47_i_trop_10uM
1169	0.343933991	0.656066009	20230602_07_d_dip_10uM
1170	0.714968964	0.285031036	20230829_07_d_mgc_10uM
1171	0.83194167	0.16805833	20201202_03_d_flu_100uM
1172	0.244440294	0.755559706	20231006_58_d_ang2_100nM
1173	0.435209248	0.564790752	20210111_03_d_mot_1uM
1174	0.667086393	0.332913607	20201209_06_i_flu_100uM
1175	0.370562465	0.629437535	20230808_10_c_val_10uM
1176	0.816129232	0.183870768	20230105_12_i_lina_100nM
1177	0.246224456	0.753775544	20190426_09_c_na_100uM
1178	0.280924437	0.719075563	20210126_18_c_tak906_1uM
1179	0.383511801	0.616488199	20231031_46_d_ins_1uM
1180	0.501018219	0.498981781	20231103_20_d_oct_10nM
1181	0.274058314	0.725941686	20231010_21_d_apra_10nM
1182	0.269674791	0.730325209	20231004_54_c_levo_1uM
1183	0.242333058	0.757666942	20230727_33_c_17ah_10uM
1184	0.478767246	0.521232754	20230627_68_c_glp2_100nM
1185	0.37766655	0.62233345	20220316_26_d_vil_10uM
1186	0.510327168	0.489672832	20230821_35_i_gran_100uM
1187	0.65097045	0.34902955	20210226_18_c_vas_10nM
1188	0.289509678	0.710490322	20220209_09_s_asp_1uM
1189	0.519644899	0.480355101	20190905_01_d_sum_1uM
1190	0.794421255	0.205578745	20221003_03_c_Mbwc_10nM
1191	0.259581204	0.740418796	20220623_06_i_pgd2_10uM
1192	0.26793614	0.73206386	20200907_10_i_ola_100nM
1193	0.285513542	0.714486458	20231006_50_c_cloz_100uM
1194	0.330786728	0.669213272	20230529_20_d_glp1_100nM
1195	0.424646221	0.575353779	20231110_48_d_malt_1mM
1196	0.295196461	0.704803539	20230432_08_c_tea_1mM
1197	0.819877552	0.180122448	20190813_16_c_bro_1uM
1198	0.572312129	0.427687871	20190612_17_d_nkb_1uM
1199	0.429411131	0.570588869	20200827_10_i_5ht_10uM
1200	0.327334909	0.672665091	20230432_16_c_tea_10mM
1201	0.83291977	0.16708023	20230104_10_s_lina_10nM
1202	0.493360896	0.506639104	20230616_14_c_tir_1nM
1203	0.24295255	0.75704745	20220404_21_d_ex4_100nM
1204	0.486454701	0.513545299	20220705_05_i_cim_10uM
1205	0.460702175	0.539297825	20190114_03_i_cpt_100uM
1206	0.482963927	0.517036073	20231027_49_s_zac_10uM
1207	0.497752801	0.502247199	20230621_27_i_clon_10uM
1208	0.327760691	0.672239309	20220808_06_i_ilo_100nM
1209	0.497672825	0.502327175	20230609_07_i_sem_1uM
1210	0.37660485	0.62339515	20220729_03_d_bwc_100nM
1211	0.339438282	0.660561718	20230907_23_i_gem_100uM
1212	0.789179582	0.210820418	20231031_37_d_ins_100nM
1213	0.318361248	0.681638752	20220303_04_i_yy_10nM
1214	0.796257061	0.203742939	20220322_25_c_bet_10uM
1215	0.431810345	0.568189655	20230606_27_i_lina_100nM
1216	0.76356139	0.23643861	20200214_12_i_win55_100nM
1217	0.258486836	0.741513164	20230828_14_i_lix_10nM
1218	0.832461457	0.167538543	20210604_04_i_pge2_10nM
1219	0.539754997	0.460245003	20230620_57_i_sax_1nM
1220	0.242405685	0.757594315	20230615_05_d_s423_1uM
1221	0.250577707	0.749422293	20230814_63_i_cer_10uM
1222	0.7314352	0.2685648	20230728_06_d_meto_10uM
1223	0.242554583	0.757445417	20230629_51_i_lic_10mM
1224	0.454991114	0.545008886	20210714_14_i_krebs_0uM
1225	0.479929517	0.520070483	20200408_06_c_s141_100nM
1226	0.404087851	0.595912149	20200318_08_i_drop_1uM
1227	0.536344361	0.463655639	20230414_12_d_ran_10uM
1228	0.254635316	0.745364684	20230724_17_d_tamo_10uM
1229	0.242329237	0.757670763	20220127_06_i_amo_10nM
1230	0.832883901	0.167116099	20220914_01_c_mor_10uM
1231	0.693799681	0.306200319	20230615_41_c_tir_1nM
1232	0.249164284	0.750835716	20220316_11_c_vil_1uM
1233	0.26482237	0.73517763	20230815_22_d_los_10uM
1234	0.535328016	0.464671984	20190606_05_i_R+S_100uM
1235	0.31873768	0.68126232	20231018_02_d_pali_10uM
1236	0.272882878	0.727117122	20230710_21_c_risp_10uM
1237	0.615651314	0.384348686	20191011_13_i_nkb_100nM
1238	0.25145166	0.74854834	20220311_04_i_eso_100nM
1239	0.242581484	0.757418516	20220112_03_d_lis_1uM
1240	0.245245256	0.754754744	20220224_03_d_ran_10uM
1241	0.590136129	0.409863871	20190624_01_d_nka_1uM
1242	0.331549819	0.668450181	20230911_48_c_sert_10uM
1243	0.414341395	0.585658605	20230325_20_c_ag_10nM
1244	0.352742225	0.647257775	20200527_02_i_phen_100uM
1245	0.45911994	0.54088006	20230326_09_c_apo_10uM
1246	0.545510442	0.454489558	20230328_18_s_his_10uM
1247	0.266026242	0.733973758	20230523_11_i_cin_10nM
1248	0.285805334	0.714194666	20231107_24_c_eve_100nM
1249	0.243263952	0.756736048	20211129_08_c_aml_1uM
1250	0.592859956	0.407140044	20230112_05_i_oxy_100nM
1251	0.825067785	0.174932215	20220326_16_c_at_10uM
1252	0.694353537	0.305646463	20210901_09_c_lop_1uM
1253	0.303144553	0.696855447	20230817_18_c_clon_10uM
1254	0.437844206	0.562155794	20231012_87_i_lan_10uM
1255	0.362517794	0.637482206	20190611_15_d_nkb_1uM
1256	0.48512093	0.51487907	20230421_08_c_eso_1nM
1257	0.313998891	0.686001109	20230810_24_s_los_10uM
1258	0.668500148	0.331499852	20220320_19_d_ach_100nM
1259	0.379176959	0.620823041	20230906_36_i_gem_1uM
1260	0.286312826	0.713687174	20230505_23_i_Mdex_100nM
1261	0.756161687	0.243838313	20230712_82_s_cali_1uM
1262	0.428604402	0.571395598	20230728_90_s_pth_10nM
1263	0.832892005	0.167107995	20221205_06_c_Mfev_1nM
1264	0.668438715	0.331561285	20220323_18_i_hex_1mM
1265	0.783806541	0.216193459	20220404_14_i_ex4_100nM
1266	0.464725016	0.535274984	20230225_04_i_sert_1uM
1267	0.619622673	0.380377327	20220629_14_i_pge1_100nM
1268	0.616028079	0.383971921	20230630_04_d_imi_100uM
1269	0.303433516	0.696566484	20230721_56_c_egta_1mM
1270	0.505908172	0.494091828	20231017_02_s_pali_10uM
1271	0.435192459	0.564807541	20230928_83_i_ang_10nM
1272	0.591595239	0.408404761	20190925_09_d_sum_1uM
1273	0.618958531	0.381041469	20231010_28_c_apra_100nM
1274	0.256352527	0.743647473	20230502_20_c_dia_1uM
1275	0.258319958	0.741680042	20211025_18_c_metf_100uM
1276	0.340212416	0.659787584	20230913_11_d_fenf_1uM
1277	0.317354852	0.682645148	20230529_52_i_gad_1uM
1278	0.484803755	0.515196245	20230913_14_c_fenf_1uM
1279	0.383703596	0.616296404	20190812_16_i_bro_1uM
1280	0.440503007	0.559496993	20230430_20_i_sn38_10uM
1281	0.610658428	0.389341572	20230616_68_i_n214_10nM
1282	0.512045429	0.487954571	20230714_57_d_cali_1uM
1283	0.501770102	0.498229898	20230906_60_i_ted_100nM
1284	0.242326604	0.757673396	20220214_06_i_azi_10uM
1285	0.711354478	0.288645522	20210226_15_i_vas_1uM
1286	0.539449592	0.460550408	20230818_09_c_ram_1uM
1287	0.683878974	0.316121026	20230515_04_c_sco_100nM
1288	0.467579741	0.532420259	20230720_07_c_tamo_10uM
1289	0.243398297	0.756601703	20190508_03_c_ag_100nM
1290	0.464901251	0.535098749	20200120_12_i_win55_100nM
1291	0.622391048	0.377608952	20230728_08_i_meto_10uM
1292	0.49811839	0.50188161	20200325_13_d_R+S_1uM
1293	0.37043973	0.62956027	20230613_71_s_s423_100nM
1294	0.448728525	0.551271475	20230619_01_c_sax_1nM
1295	0.523919604	0.476080396	20220323_01_s_his_10uM
1296	0.465002268	0.534997732	20230601_14_c_gip_100nM
1297	0.24495949	0.75504051	20220403_22_c_oxy_1uM
1298	0.313366771	0.686633229	20220316_16_i_vil_100uM
1299	0.242326553	0.757673447	20220128_15_i_amo_100nM
1300	0.83291466	0.16708534	20210118_08_d_hm01_10nM
1301	0.335383865	0.664616135	20230428_65_i_iri_1uM
1302	0.245704047	0.754295953	20230705_19_c_ceti_100nM
1303	0.617944978	0.382055022	20220113_11_c_roli_1uM
1304	0.750584303	0.249415697	20210906_01_d_ome_1uM
1305	0.416630614	0.583369386	20230913_58_d_dul_1uM
1306	0.429497765	0.570502235	20220526_07_c_ang_10nM
1307	0.288383596	0.711616404	20231103_48_c_mann_1mM
1308	0.246053755	0.753946245	20210708_04_i_u466_100nM
1309	0.482750564	0.517249436	20220209_18_s_asp_1uM
1310	0.431249268	0.568750732	20230130_03_d_yoh_10nM
1311	0.267750593	0.732249407	20230605_53_i_ex4_10uM
1312	0.248719816	0.751280184	20220221_05_i_azi_100uM
1313	0.352310946	0.647689054	20230429_01_d_sn38_10uM
1314	0.318603956	0.681396044	20230324_07_d_oxy_100uM
1315	0.411832914	0.588167086	20220617_09_c_miso_10uM
1316	0.415801272	0.584198728	20210621_07_c_idmt_1nM
1317	0.727599645	0.272400355	20230804_09_i_olm_10uM
1318	0.399462946	0.600537054	20230926_123_d_ca_100mM
1319	0.41490477	0.58509523	20230804_91_d_val_1uM
1320	0.24234099	0.75765901	20190805_17_i_bro_10uM
1321	0.420463933	0.579536067	20230606_21_i_lina_10nM
1322	0.445278126	0.554721874	20210831_08_c_pant_10uM
1323	0.266270429	0.733729571	20230822_29_c_ram_1uM
1324	0.47117483	0.52882517	20210817_01_c_cita_10uM
1325	0.308226542	0.691773458	20230428_19_c_iri_10uM
1326	0.536376921	0.463623079	20220624_07_c_pgd2_100nM
1327	0.296050942	0.703949058	20211110_10_s_aml_10uM
1328	0.269340968	0.730659032	20230802_56_d_calc_1nM
1329	0.418810087	0.581189913	20230808_15_s_val_10uM
1330	0.318051271	0.681948729	20230525_34_i_gad_10uM
1331	0.39831974	0.60168026	20190523_14_i_proc_100uM
1332	0.245556049	0.754443951	20230720_08_s_tamo_100uM
1333	0.611762064	0.388237936	20231010_12_i_cloz_10uM
1334	0.615956528	0.384043472	20190902_11_d_pru_10uM
1335	0.249617993	0.750382007	20190815_11_c_ldopa_10uM
1336	0.414824264	0.585175736	20230317_02_c_cim_10uM
1337	0.280216054	0.719783946	20230531_49_d_gip_1uM
1338	0.771969612	0.228030388	20230829_19_d_mgc_1uM
1339	0.444655623	0.555344377	20230828_19_i_lix_1nM
1340	0.255302084	0.744697916	20230529_06_i_glp1_100nM
1341	0.497287002	0.502712998	20230325_12_d_phen_1uM
1342	0.613211058	0.386788942	20190830_07_c_pru_1uM
1343	0.620008827	0.379991173	20220718_02_d_pgi2_1uM
1344	0.400441726	0.599558274	20231006_14_c_pbg_1uM
1345	0.242361702	0.757638298	20220331_16_i_yoh_100uM
1346	0.570804839	0.429195161	20221129_09_c_sita_10nM
1347	0.551008345	0.448991655	20210810_02_c_esc_100uM
1348	0.672827837	0.327172163	20230830_10_s_ted_10nM
1349	0.441663375	0.558336625	20230731_35_c_meto_10uM
1350	0.242965774	0.757034226	20220127_17_c_amo_100nM
1351	0.382894689	0.617105311	20230706_35_c_zic_100mM
1352	0.615461525	0.384538475	20220909_04_i_lub_10uM
1353	0.351039747	0.648960253	20190521_09_c_npy_100nM
1354	0.775914631	0.224085369	20230329_05_s_flu_1uM
1355	0.804465032	0.195534968	20220623_16_i_pgd2_10uM
1356	0.341065414	0.658934586	20230505_58_i_Mdex_10nM
1357	0.283349103	0.716650897	20230825_41_i_mgc_100uM
1358	0.246376636	0.753623364	20211209_04_d_bup_10uM
1359	0.475793881	0.524206119	20231012_11_d_los_1uM
1360	0.420494328	0.579505672	20200624_02_i_adr_1uM
1361	0.378784972	0.621215028	20220603_03_d_ang2_10nM
1362	0.242348409	0.757651591	20230814_37_d_cer_1uM
1363	0.540638009	0.459361991	20210226_10_d_vas_1uM
1364	0.253960995	0.746039005	20230906_52_d_ted_1nM
1365	0.757802297	0.242197703	20210810_12_c_esc_100uM
1366	0.242664642	0.757335358	20231031_63_d_ins_1uM
1367	0.65094911	0.34905089	20200121_06_c_dom_1uM
1368	0.272489343	0.727510657	20210830_11_d_pant_1uM
1369	0.242795496	0.757204504	20210118_02_d_hm01_100nM
1370	0.423992094	0.576007906	20230505_02_d_Mdex_1uM
1371	0.625793678	0.374206322	20210610_07_c_s513_100nM
1372	0.243461667	0.756538333	20230614_11_s_tir_10nM
1373	0.602013759	0.397986241	20200824_04_i_ond_1uM
1374	0.242326571	0.757673429	20190429_06_c_na_100uM
1375	0.789089528	0.210910472	20220628_15_i_pge1_1uM
1376	0.772495479	0.227504521	20230629_36_i_lic_100uM
1377	0.676953167	0.323046833	20220721_14_i_pgi2_100nM
1378	0.314351113	0.685648887	20230413_02_i_lop_100uM
1379	0.469713534	0.530286466	20191129_02_i_apo_100nM
1380	0.257789353	0.742210647	20230612_73_i_s423_100nM
1381	0.282576896	0.717423104	20231106_03_d_Msco_1nM
1382	0.254702496	0.745297504	20211209_12_s_bup_100uM
1383	0.303538219	0.696461781	20230505_05_c_Mdex_1uM
1384	0.247763265	0.752236735	20230815_17_i_los_10uM
1385	0.602129136	0.397870864	20201117_07_d_2m5ht_10uM
1386	0.411921525	0.588078475	20211129_18_c_aml_10uM
1387	0.739830794	0.260169206	20210610_16_i_s513_10uM
1388	0.77354944	0.22645056	20230318_23_c_sul_1uM
1389	0.242684268	0.757315732	20230926_120_i_ca_100mM
1390	0.404476492	0.595523508	20190108_03_d_cpt_10uM
1391	0.365732012	0.634267988	20230431_10_d_tea_10mM
1392	0.439624443	0.560375557	20231005_35_c_pbg_10uM
1393	0.394427482	0.605572518	20190814_23_d_ldopa_1uM
1394	0.390332423	0.609667577	20210915_01_d_atrov_100nM
1395	0.32236607	0.67763393	20190510_13_i_hm01_100uM
1396	0.46504005	0.53495995	20230731_15_c_meto_10uM
1397	0.343301874	0.656698126	20230530_70_i_tec_100nM
1398	0.242691597	0.757308403	20211207_10_s_bup_100uM
1399	0.625945583	0.374054417	20220315_13_i_bet_100uM
1400	0.291893138	0.708106862	20231012_88_i_lan_100uM
1401	0.690713926	0.309286074	20230515_13_c_sco_10nM
1402	0.472032009	0.527967991	20230904_55_i_col_1uM
1403	0.636739168	0.363260832	20210719_07_c_riv_10nM
1404	0.791915016	0.208084984	20210507_11_c_aitc_30uM
1405	0.721721671	0.278278329	20230416_01_d_sul_1uM
1406	0.438788049	0.561211951	20220305_18_c_imiq_1uM
1407	0.533556389	0.466443611	20230414_23_c_ran_100uM
1408	0.370268738	0.629731262	20230808_12_i_val_10uM
1409	0.255441335	0.744558665	20190423_03_c_dop_100uM
1410	0.253798509	0.746201491	20230510_39_s_ato_10uM
1411	0.456994156	0.543005844	20230328_06_d_cim_100uM
1412	0.67184142	0.32815858	20210126_06_i_tak906_1uM
1413	0.242714334	0.757285666	20210830_03_d_pant_100uM
1414	0.333565702	0.666434298	20230927_13_i_ted_10nM
1415	0.602355625	0.397644375	20230620_01_c_n214_10nM
1416	0.427733049	0.572266951	20190122_02_c_cpt_100uM
1417	0.749280284	0.250719716	20190521_04_d_gaba_100uM
1418	0.481316417	0.518683583	20230629_24_c_lic_100uM
1419	0.245463835	0.754536165	20230811_24_i_omi_1nM
1420	0.411969152	0.588030848	20220127_04_i_amo_1uM
1421	0.596235723	0.403764277	20230904_45_c_drop_100uM
1422	0.770556438	0.229443562	20221214_03_c_Mpgd2_1uM
1423	0.409615084	0.590384916	20230523_02_d_cin_100nM
1424	0.438394271	0.561605729	20231006_57_d_ang2_1uM
1425	0.538722652	0.461277348	20230825_29_c_mgc_100uM
1426	0.259019911	0.740980089	20230331_11_i_ici_100uM
1427	0.242520236	0.757479764	20230810_62_d_est_100nM
1428	0.387239483	0.612760517	20230711_45_i_est_100nM
1429	0.297048142	0.702951858	20230913_66_d_dul_10nM
1430	0.26142538	0.73857462	20231006_20_c_pbg_100uM
1431	0.242397045	0.757602955	20190508_19_d_hm01_100uM
1432	0.606210203	0.393789797	20220916_13_i_ici_100uM
1433	0.511954708	0.488045292	20230626_84_d_glp2_10nM
1434	0.255362227	0.744637773	20220303_17_c_npy_10nM
1435	0.796593697	0.203406303	20211018_10_s_ome_10uM
1436	0.243048015	0.756951985	20220804_10_s_ilo_10nM
1437	0.830683326	0.169316674	20210515_06_i_aitc_30uM
1438	0.242328403	0.757671597	20220402_03_i_fle_10uM
1439	0.623201594	0.376798406	20230609_42_c_lir_100nM
1440	0.563548167	0.436451833	20230606_34_c_ex4_10uM
1441	0.404492962	0.595507038	20230720_63_d_egta_1mM
1442	0.826934709	0.173065291	20230719_03_c_pro_10uM
1443	0.606930611	0.393069389	20190524_05_i_sul_100uM
1444	0.582119065	0.417880935	20210906_03_d_ome_100uM
1445	0.731259815	0.268740185	20201019_07_d_pal_10uM
1446	0.485313055	0.514686945	20231006_62_d_cloz_10uM
1447	0.832918908	0.167081092	20221014_05_c_Mbwc_1nM
1448	0.321760261	0.678239739	20230811_43_c_zol_100uM
1449	0.525412162	0.474587838	20230609_10_i_capt_100uM
1450	0.389075413	0.610924587	20230904_81_i_col_100uM
1451	0.280334744	0.719665256	20190710_01_d_nkb_100nM
1452	0.642466383	0.357533617	20220318_23_c_bet_10uM
1453	0.549972109	0.450027891	20220113_06_c_roli_10nM
1454	0.461261044	0.538738956	20230817_15_i_npy_1nM
1455	0.684486708	0.315513292	20190522_03_c_sul_100uM
1456	0.297649527	0.702350473	20230913_23_d_fenf_100uM
1457	0.415784056	0.584215944	20230623_06_i_sax_10nM
1458	0.44629278	0.55370722	20231103_29_d_c999_1uM
1459	0.720046018	0.279953982	20221024_02_d_pgd2_100nM
1460	0.429911221	0.570088779	20190723_10_s_sp_1uM
1461	0.43911872	0.56088128	20230808_63_c_glp2_100nM
1462	0.242814281	0.757185719	20200908_06_c_ola_100nM
1463	0.430356841	0.569643159	20220330_18_d_car_10uM
1464	0.636745872	0.363254128	20230620_17_c_n214_1uM
1465	0.616773871	0.383226129	20190606_18_c_R+S_100uM
1466	0.291847073	0.708152927	20190522_02_i_sul_100uM
1467	0.603810455	0.396189545	20230802_03_d_olm_100uM
1468	0.659901214	0.340098786	20230515_12_c_sco_100nM
1469	0.472894974	0.527105026	20230822_65_i_metf_1uM
1470	0.242329578	0.757670422	20190723_08_i_sp_1uM
1471	0.429012617	0.570987383	20230727_76_d_ca_10mM
1472	0.39869089	0.60130911	20230927_50_s_apra_100nM
1473	0.451873562	0.548126438	20230830_30_d_ted_1nM
1474	0.415581444	0.584418556	20190327_09_c_apo_100uM
1475	0.242328278	0.757671722	20220112_08_i_lis_100uM
1476	0.384024529	0.615975471	20190905_20_c_na_1uM
1477	0.395148665	0.604851335	20230502_03_d_iri_100uM
1478	0.382892522	0.617107478	20200619_02_d_adr_1uM
1479	0.329652707	0.670347293	20230504_15_c_nore_10uM
1480	0.435742746	0.564257254	20230911_19_c_lict_10mM
1481	0.419584408	0.580415592	20200826_07_d_5ht_1uM
1482	0.327218724	0.672781276	20230510_07_c_ato_10uM
1483	0.38950183	0.61049817	20190107_07_i_cpt_100uM
1484	0.242479556	0.757520444	20220331_07_c_car_1uM
1485	0.408871052	0.591128948	20190522_10_d_imiq_50uM
1486	0.787957958	0.212042042	20230302_18_s_oxy_10uM
1487	0.605124988	0.394875012	20230803_17_c_cef_10uM
1488	0.819246327	0.180753673	20220629_18_c_pge1_100nM
1489	0.674303781	0.325696219	20230609_59_d_lir_10nM
1490	0.428266514	0.571733486	20230809_41_i_val_1uM
1491	0.492741163	0.507258837	20230728_65_s_ca_10mM
1492	0.575750238	0.424249762	20230103_16_d_Mpgd2_1uM
1493	0.243005697	0.756994303	20230606_10_d_lina_1nM
1494	0.256630004	0.743369996	20231012_71_d_lan_1uM
1495	0.242370853	0.757629147	20220718_09_s_pgi2_1uM
1496	0.5696371	0.4303629	20230707_14_d_flup_10uM
1497	0.699232677	0.300767323	20231101_16_i_oct_1nM
1498	0.411943195	0.588056805	20230418_05_i_cita_1mM
1499	0.42697735	0.57302265	20200629_04_i_adr_100uM
1500	0.562008041	0.437991959	20230502_55_c_zol_1mM
1501	0.81979863	0.18020137	20210302_20_s_gran_100uM
1502	0.255875173	0.744124827	20230822_19_c_ram_1uM
1503	0.421429402	0.578570598	20220629_02_d_pge1_1uM
1504	0.558354079	0.441645921	20220812_16_d_lub_100uM
1505	0.667307051	0.332692949	20220920_17_i_ici_100uM
1506	0.245041888	0.754958112	20231106_21_d_risp_100uM
1507	0.699397631	0.300602369	20230223_16_i_oxy_100nM
1508	0.460754797	0.539245203	20231013_54_s_lan_10uM
1509	0.379145101	0.620854899	20231101_06_d_oct_1nM
1510	0.46361592	0.53638408	20210830_02_d_pant_10uM
1511	0.421456568	0.578543432	20230523_43_d_cin_10nM
1512	0.244526735	0.755473265	20230713_35_d_mpa_1uM
1513	0.620103416	0.379896584	20220326_05_c_at_1uM
1514	0.338599122	0.661400878	20230315_16_d_miso_1uM
1515	0.243839935	0.756160065	20220208_05_i_asp_1uM
1516	0.533914781	0.466085219	20230714_21_s_pro_10uM
1517	0.673865477	0.326134523	20210120_09_i_hm01_10nM
1518	0.50334472	0.49665528	20230925_75_c_trop_10uM
1519	0.243205263	0.756794737	20231003_08_d_rab_100uM
1520	0.250009753	0.749990247	20230531_01_d_tec_1uM
1521	0.388608183	0.611391817	20220114_05_i_roli_100nM
1522	0.451924595	0.548075405	20190520_20_i_npy_100nM
1523	0.460678681	0.539321319	20200416_13_d_c999_100nM
1524	0.540315736	0.459684264	20210716_03_d_riv_1uM
1525	0.289923456	0.710076544	20210820_19_d_cita_1mM
1526	0.296039849	0.703960151	20230319_21_s_ag_100nM
1527	0.656438991	0.343561009	20190905_14_c_sum_1uM
1528	0.425674401	0.574325599	20200214_02_d_win55_1uM
1529	0.560346799	0.439653201	20210226_06_i_vas_10nM
1530	0.831827398	0.168172602	20220915_05_i_ici_100uM
1531	0.360210954	0.639789046	20230809_19_s_glp1_10nM
1532	0.242743563	0.757256437	20230314_04_i_bup_100uM
1533	0.244567998	0.755432002	20190401_09_c_apo_100uM
1534	0.41203125	0.58796875	20230206_15_i_yoh_1uM
1535	0.486045935	0.513954065	20190814_05_i_apo_1uM
1536	0.292746938	0.707253062	20200409_03_d_sul_1uM
1537	0.451857351	0.548142649	20230928_94_i_tak906_1uM
1538	0.277095025	0.722904975	20200813_14_i_ola_100uM
1539	0.5473425	0.4526575	20230103_05_d_lina_10nM
1540	0.511555061	0.488444939	20230505_22_i_Mdex_100nM
1541	0.472963491	0.527036509	20230630_05_c_imi_1uM
1542	0.372072474	0.627927526	20230529_13_c_glp1_10nM
1543	0.275140781	0.724859219	20230505_10_c_Mdex_100nM
1544	0.541312791	0.458687209	20230907_07_d_gem_10uM
1545	0.366858925	0.633141075	20230907_71_i_feno_10uM
1546	0.3008358	0.6991642	20190812_04_d_bro_1uM
1547	0.242350721	0.757649279	20220404_11_d_ex4_100nM
1548	0.286361202	0.713638798	20230815_37_i_los_10uM
1549	0.242454579	0.757545421	20220303_20_d_yy_1nM
1550	0.249687227	0.750312773	20220721_13_d_pgi2_10uM
1551	0.250153074	0.749846926	20230911_08_d_lict_10mM
1552	0.392373341	0.607626659	20231103_77_d_mann_1mM
1553	0.622737345	0.377262655	20190826_17_d_apo_1uM
1554	0.561751482	0.438248518	20210511_08_d_mor_1uM
1555	0.331613302	0.668386698	20230504_42_d_nore_10uM
1556	0.408781294	0.591218706	20190905_03_c_sum_1uM
1557	0.522732936	0.477267064	20230515_16_c_sco_1nM
1558	0.405041383	0.594958617	20220327_13_d_ome_10uM
1559	0.267831185	0.732168815	20230221_07_d_oxy_100uM
1560	0.543117868	0.456882132	20200817_17_c_ola_1uM
1561	0.552306955	0.447693045	20220330_24_c_car_100uM
1562	0.428799717	0.571200283	20210623_06_i_idmt_100nM
1563	0.726543441	0.273456559	20230306_01_d_atrov_100nM
1564	0.285323728	0.714676272	20230713_50_c_mpa_1nM
1565	0.280753628	0.719246372	20230713_30_c_mpa_10nM
1566	0.516835729	0.483164271	20200309_03_i_dom_1uM
1567	0.242336194	0.757663806	20230815_72_i_capt_100uM
1568	0.695143705	0.304856295	20220323_28_d_bet_1uM
1569	0.707639739	0.292360261	20220901_04_i_mor_100uM
1570	0.316704366	0.683295634	20230523_20_d_cin_1uM
1571	0.329592069	0.670407931	20231018_27_d_cef_100uM
1572	0.41853098	0.58146902	20231108_42_i_gin8_100nM
1573	0.520102256	0.479897744	20201209_14_i_ag_10nM
1574	0.26144366	0.73855634	20230432_27_c_tea_100uM
1575	0.390757402	0.609242598	20230810_77_c_mpa_1nM
1576	0.519321963	0.480678037	20220328_17_c_bet_100nM
1577	0.353357285	0.646642715	20230804_12_c_olm_10uM
1578	0.639930719	0.360069281	20231012_37_i_lan_10uM
1579	0.250839811	0.749160189	20220312_28_s_hex_100uM
1580	0.585280539	0.414719461	20220909_06_s_oxy_1uM
1581	0.308591461	0.691408539	20230821_13_d_dmso_1mM
1582	0.832906099	0.167093901	20230203_02_c_yoh_1uM
1583	0.260016077	0.739983923	20230906_25_s_gem_10uM
1584	0.698956858	0.301043142	20201103_01_d_pal_1uM
1585	0.469958284	0.530041716	20231012_75_c_lan_10uM
1586	0.471242093	0.528757907	20200409_09_i_s141_10uM
1587	0.476040183	0.523959817	20230322_06_c_cim_10uM
1588	0.426989375	0.573010625	20220609_04_i_tre_1nM
1589	0.616948619	0.383051381	20200414_06_c_prop_10uM
1590	0.642620752	0.357379248	20230318_01_d_ach_100nM
1591	0.243157324	0.756842676	20230925_56_d_trop_1uM
1592	0.41147335	0.58852665	20220609_17_c_tre_10nM
1593	0.780646092	0.219353908	20230302_17_s_oxy_10uM
1594	0.59547411	0.40452589	20210317_17_c_mor_10uM
1595	0.724092519	0.275907481	20210301_17_c_gran_10uM
1596	0.467274466	0.532725534	20231026_28_d_pro_1uM
1597	0.66393605	0.33606395	20210720_10_s_riv_1uM
1598	0.390085623	0.609914377	20230623_18_i_sax_10nM
1599	0.81635241	0.18364759	20221026_03_d_pge2_10nM
1600	0.629811008	0.370188992	20190611_06_c_sp_50uM
1601	0.74688674	0.25311326	20230731_37_i_meto_10uM
1602	0.555954854	0.444045146	20231106_39_i_eve_10nM
1603	0.384855896	0.615144104	20231108_02_d_Msco_10nM
1604	0.263596053	0.736403947	20220401_08_d_car_100nM
1605	0.242860095	0.757139905	20230415_10_s_veh_0uM
1606	0.431453687	0.568546313	20210105_04_i_ag_1nM
1607	0.392846721	0.607153279	20231003_29_c_rab_1uM
1608	0.263347304	0.736652696	20231013_16_i_lan_1uM
1609	0.411544895	0.588455105	20220616_09_c_omi_100nM
1610	0.764045364	0.235954636	20231027_28_d_zac_100uM
1611	0.505358285	0.494641715	20231106_13_c_levo_100nM
1612	0.285480896	0.714519104	20231006_93_s_cloz_10uM
1613	0.362473687	0.637526313	20231106_27_s_levo_100nM
1614	0.442428761	0.557571239	20190503_01_d_ldopa_50uM
1615	0.265165529	0.734834471	20230818_16_d_ram_1uM
1616	0.291438896	0.708561104	20190624_14_c_sp_50uM
1617	0.576987026	0.423012974	20210126_04_i_tak906_100uM
1618	0.382220806	0.617779194	20220401_06_i_yoh_100uM
1619	0.295811154	0.704188846	20230432_15_i_tea_10mM
1620	0.743509475	0.256490525	20220111_10_i_lis_1uM
1621	0.565226643	0.434773357	20220705_07_d_cim_10uM
1622	0.45629737	0.54370263	20230817_17_c_clon_1uM
1623	0.522392821	0.477607179	20230913_79_i_dul_100nM
1624	0.470065491	0.529934509	20220305_13_d_npy_1nM
1625	0.242426252	0.757573748	20230810_45_c_amo_10nM
1626	0.678875458	0.321124542	20220307_10_s_gaba_100uM
1627	0.242326328	0.757673672	20230818_42_i_ram_10uM
1628	0.293387179	0.706612821	20230509_62_i_Msco_100nM
1629	0.295836733	0.704163267	20230714_11_d_pro_1uM
1630	0.341992502	0.658007498	20220622_13_d_pgd2_10uM
1631	0.673169519	0.326830481	20230628_26_c_imi_10uM
1632	0.539503231	0.460496769	20210125_19_s_tak906_100uM
1633	0.258833209	0.741166791	20230530_69_i_tec_10uM
1634	0.325190002	0.674809998	20190506_21_c_ach_100uM
1635	0.58541527	0.41458473	20230311_03_d_2m5ht_100uM
1636	0.242328179	0.757671821	20220815_04_c_lub_100uM
1637	0.624022304	0.375977696	20230728_17_d_meto_100uM
1638	0.247335419	0.752664581	20210621_14_i_idmt_1nM
1639	0.266705053	0.733294947	20220221_11_d_azi_100uM
1640	0.616097069	0.383902931	20231103_65_c_mann_10mM
1641	0.485119894	0.514880106	20230331_09_d_ici_1uM
1642	0.418408917	0.581591083	20210824_18_c_sert_10uM
1643	0.634417892	0.365582108	20230321_10_i_fle_10uM
1644	0.810784379	0.189215621	20221014_06_c_Mbwc_100nM
1645	0.416402001	0.583597999	20220616_16_i_miso_10uM
1646	0.280645633	0.719354367	20220311_11_d_eso_100nM
1647	0.248314807	0.751685193	20210823_06_i_sert_100uM
1648	0.411921101	0.588078899	20220128_02_d_amo_100nM
1649	0.242562843	0.757437157	20230821_19_d_dmso_14mM
1650	0.507486326	0.492513674	20220815_05_c_lop_100uM
1651	0.521367142	0.478632858	20231018_37_c_cef_100uM
1652	0.24284964	0.75715036	20210722_09_c_clop_1uM
1653	0.575341773	0.424658227	20231005_23_i_cpbg_100uM
1654	0.830806794	0.169193206	20190522_25_s_sul_100uM
1655	0.636914705	0.363085295	20200416_11_c_prop_10uM
1656	0.430506696	0.569493304	20230620_50_s_sax_10nM
1657	0.286251698	0.713748302	20200619_17_c_adr_1uM
1658	0.31733455	0.68266545	20231006_41_d_cloz_1uM
1659	0.698011849	0.301988151	20220329_01_d_pant_100uM
1660	0.418198805	0.581801195	20230927_09_i_ca_1mM
1661	0.296339507	0.703660493	20230509_63_i_Msco_10nM
1662	0.395879559	0.604120441	20230810_10_d_egta_10mM
1663	0.31074316	0.68925684	20231106_46_s_levo_100nM
1664	0.493382252	0.506617748	20231013_49_s_carv_1uM
1665	0.242521159	0.757478841	20230904_88_d_dmso_141mM
1666	0.829954717	0.170045283	20231010_27_d_apra_100nM
1667	0.248321205	0.751678795	20220111_08_i_lis_10uM
1668	0.254589632	0.745410368	20220330_17_c_car_100nM
1669	0.420047139	0.579952861	20231003_64_c_cpbg_1uM
1670	0.242330087	0.757669913	20230627_07_i_imi_1uM
1671	0.242751588	0.757248412	20230811_18_i_mpa_1uM
1672	0.446850383	0.553149617	20230804_47_d_olm_10uM
1673	0.350374511	0.649625489	20210712_02_d_u466_1uM
1674	0.600886625	0.399113375	20230313_13_c_bup_10uM
1675	0.621108878	0.378891122	20230704_15_c_ceti_1uM
1676	0.528602817	0.471397183	20231027_68_d_zac_100uM
1677	0.662623431	0.337376569	20230909_39_c_feno_10uM
1678	0.67135154	0.32864846	20220318_20_s_bet_10uM
1679	0.593557101	0.406442899	20230718_29_s_pro_10uM
1680	0.426550052	0.573449948	20230814_62_i_cer_1uM
1681	0.619662428	0.380337572	20231027_65_c_zac_10uM
1682	0.741820305	0.258179695	20210223_18_i_vas_10nM
1683	0.242326503	0.757673497	20230818_68_i_zol_100uM
1684	0.247216219	0.752783781	20230530_64_c_tec_1uM
1685	0.33398215	0.66601785	20230529_07_d_glp1_1nM
1686	0.242982046	0.757017954	20231018_36_c_pali_10uM
1687	0.792618792	0.207381208	20230802_69_c_calc_10nM
1688	0.407396015	0.592603985	20210903_01_d_pant_1uM
1689	0.642640197	0.357359803	20230807_06_i_gad_1uM
1690	0.692325658	0.307674342	20230828_40_c_lix_100nM
1691	0.242437949	0.757562051	20231107_58_s_eve_100nM
1692	0.300973918	0.699026082	20200526_07_d_phen_100uM
1693	0.30042805	0.69957195	20230804_64_c_olm_100uM
1694	0.24232629	0.75767371	20190415_04_d_5ht_100uM
1695	0.397355531	0.602644469	20230612_54_c_tec_1uM
1696	0.816708727	0.183291273	20201117_04_i_2m5ht_1uM
1697	0.302045317	0.697954683	20230427_31_i_dia_10uM
1698	0.805093852	0.194906148	20231106_15_i_levo_100nM
1699	0.246884743	0.753115257	20230925_109_i_bet_100nM
1700	0.244145124	0.755854876	20230821_46_i_dmso_1mM
1701	0.663441516	0.336558484	20230320_06_d_tre_10nM
1702	0.585126564	0.414873436	20230326_03_d_ag_1nM
1703	0.249644332	0.750355668	20230907_22_i_gem_10uM
1704	0.349870562	0.650129438	20230531_15_d_tec_1uM
1705	0.608133443	0.391866557	20190610_13_d_nkb_1uM
1706	0.831887247	0.168112753	20220326_09_i_at_10uM
1707	0.455170211	0.544829789	20230317_01_c_cim_1uM
1708	0.382107457	0.617892543	20231003_41_d_gad_1uM
1709	0.242333333	0.757666667	20210125_02_d_tak906_10uM
1710	0.281665246	0.718334754	20210712_06_i_u466_10uM
1711	0.410560331	0.589439669	20190815_22_d_ldopa_10uM
1712	0.437164826	0.562835174	20190806_23_d_ldopa_10uM
1713	0.579235244	0.420764756	20230614_78_c_s423_10nM
1714	0.599948112	0.400051888	20220728_05_i_ex4_100nM
1715	0.242340053	0.757659947	20190123_03_i_cpt_100uM
1716	0.306697801	0.693302199	20220209_10_d_asp_10uM
1717	0.670358158	0.329641842	20230523_38_c_cin_100nM
1718	0.432715347	0.567284653	20200624_06_i_adr_100uM
1719	0.616574802	0.383425198	20220331_20_c_car_100nM
1720	0.624285654	0.375714346	20210611_06_i_s513_10uM
1721	0.253287566	0.746712434	20230428_18_c_iri_10uM
1722	0.53856125	0.46143875	20230818_23_i_ram_100uM
1723	0.262647035	0.737352965	20230427_47_d_zol_1mM
1724	0.411606381	0.588393619	20230415_16_i_phy_10uM
1725	0.242449791	0.757550209	20230927_21_c_apra_10nM
1726	0.257640257	0.742359743	20230731_39_c_meto_100uM
1727	0.242333178	0.757666822	20231025_48_i_mpa_10nM
1728	0.41488009	0.58511991	20231005_38_d_pbg_100uM
1729	0.436018256	0.563981744	20230432_17_d_tea_1mM
1730	0.280132882	0.719867118	20220223_11_d_ran_10uM
1731	0.726862229	0.273137771	20190510_10_i_ach_100uM
1732	0.242386186	0.757613814	20230312_15_i_8oh_1uM
1733	0.28690913	0.71309087	20230321_03_i_fle_100uM
1734	0.325140025	0.674859975	20230427_07_d_dia_10uM
1735	0.242326304	0.757673696	20211110_05_i_aml_10uM
1736	0.303138573	0.696861427	20230523_46_i_cin_1uM
1737	0.797214019	0.202785981	20220314_09_c_bet_100uM
1738	0.24951577	0.75048423	20220620_02_d_miso_1uM
1739	0.702852642	0.297147358	20210125_15_i_tak906_100uM
1740	0.544574288	0.455425712	20210716_15_i_riv_100nM
1741	0.357500249	0.642499751	20220808_08_c_ilo_1nM
1742	0.276055784	0.723944216	20190923_18_s_sum_1uM
1743	0.302742956	0.697257044	20230502_05_d_iri_10uM
1744	0.434950275	0.565049725	20230502_47_d_zol_100uM
1745	0.378490473	0.621509527	20231108_11_d_eve_100nM
1746	0.737425905	0.262574095	20230706_32_c_zic_1mM
1747	0.411283361	0.588716639	20210831_02_d_pant_10uM
1748	0.252742731	0.747257269	20220602_16_c_cic_100nM
1749	0.307697118	0.692302882	20230502_02_d_iri_100uM
1750	0.832861447	0.167138553	20221021_14_d_ome_100uM
1751	0.257929617	0.742070383	20230302_05_c_oxy_100nM
1752	0.47981086	0.52018914	20230416_06_i_apo_100nM
1753	0.257635756	0.742364244	20231103_55_d_mann_1mM
1754	0.436147821	0.563852179	20230724_26_i_tamo_10uM
1755	0.374683124	0.625316876	20230503_03_d_risp_10uM
1756	0.243721925	0.756278075	20220214_08_c_azi_10uM
1757	0.274103153	0.725896847	20211202_19_s_lth_10uM
1758	0.717537907	0.282462093	20230620_02_d_n214_10nM
1759	0.360137323	0.639862677	20230906_55_i_ted_10nM
1760	0.646788686	0.353211314	20201016_03_i_csp_10uM
1761	0.242327112	0.757672888	20211210_02_d_lis_10uM
1762	0.672040447	0.327959553	20221229_06_c_sita_10nM
1763	0.322073914	0.677926086	20191127_02_i_dop_100nM
1764	0.389675456	0.610324544	20211209_05_d_bup_100uM
1765	0.248775217	0.751224783	20230809_65_s_glp1_10nM
1766	0.603298484	0.396701516	20230110_08_i_tre_10nM
1767	0.280268051	0.719731949	20211206_15_i_bup_100uM
1768	0.392952743	0.607047257	20230508_47_d_Mdex_10nM
1769	0.51373091	0.48626909	20230801_55_c_pth_100nM
1770	0.716642283	0.283357717	20221125_17_c_sita_100nM
1771	0.658311794	0.341688206	20230608_17_c_sem_100nM
1772	0.251473763	0.748526237	20230428_10_d_iri_1uM
1773	0.242937428	0.757062572	20230318_17_i_5ht_100uM
1774	0.242703859	0.757296141	20220811_13_d_ici_1uM
1775	0.655503645	0.344496355	20230316_07_i_fle_1uM
1776	0.412415767	0.587584233	20230913_49_c_dul_100nM
1777	0.615621731	0.384378269	20201116_08_i_8oh_1uM
1778	0.248092598	0.751907402	20210827_11_c_lop_10uM
1779	0.367588246	0.632411754	20191024_05_i_bro_100nM
1780	0.35751224	0.64248776	20230312_05_i_5ht_1uM
1781	0.279497876	0.720502124	20230508_37_i_Mapr_1nM
1782	0.44624379	0.55375621	20230503_64_s_risp_10uM
1783	0.645307278	0.354692722	20190524_16_d_sul_100uM
1784	0.72252276	0.27747724	20230411_16_d_flu_10uM
1785	0.244222689	0.755777311	20230907_06_d_gem_1uM
1786	0.33687753	0.66312247	20230529_54_i_gad_10uM
1787	0.542365413	0.457634587	20230207_05_d_yoh_100nM
1788	0.652266529	0.347733471	20210707_12_d_u466_1uM
1789	0.648565469	0.351434531	20230721_61_c_egta_100uM
1790	0.675306541	0.324693459	20230621_94_c_n214_1uM
1791	0.666488594	0.333511406	20231012_42_i_lan_10uM
1792	0.243630191	0.756369809	20211109_08_c_lub_1uM
1793	0.429312037	0.570687963	20220602_10_s_cic_10nM
1794	0.792228142	0.207771858	20201202_11_d_flu_10uM
1795	0.829956878	0.170043122	20210528_02_d_pge2_100nM
1796	0.242330443	0.757669557	20190402_11_d_sum_100uM
1797	0.242460199	0.757539801	20200619_10_i_adr_100uM
1798	0.767033972	0.232966028	20230331_13_c_ici_1uM
1799	0.394247901	0.605752099	20220614_16_i_omi_100nM
1800	0.675272633	0.324727367	20190719_21_i_nka_10nM
1801	0.25640702	0.74359298	20220208_11_s_asp_1uM
1802	0.371983878	0.628016122	20220315_22_i_bet_10uM
1803	0.412439589	0.587560411	20231018_21_i_pali_10uM
1804	0.803914474	0.196085526	20230308_07_d_tre_1nM
1805	0.766963494	0.233036506	20221228_08_i_Mfev_1nM
1806	0.394041755	0.605958245	20230809_92_i_cpa_100uM
1807	0.767711115	0.232288885	20200121_03_c_dom_10uM
1808	0.659865544	0.340134456	20230311_21_s_2m5ht_100uM
1809	0.367115987	0.632884013	20230504_17_c_nore_10uM
1810	0.31895233	0.68104767	20230310_03_c_yoh_10nM
1811	0.574169636	0.425830364	20220729_19_c_bwc_10nM
1812	0.27568015	0.72431985	20191014_17_c_sp_100nM
1813	0.380714924	0.619285076	20200117_15_i_win55_1uM
1814	0.272632437	0.727367563	20230909_78_i_feno_1mM
1815	0.657901685	0.342098315	20230206_14_i_yoh_10uM
1816	0.563631555	0.436368445	20230913_37_d_s423_10nM
1817	0.334255127	0.665744873	20230504_12_c_nore_100uM
1818	0.83291234	0.16708766	20221229_08_i_lina_10nM
1819	0.790263124	0.209736876	20230203_01_d_yoh_1uM
1820	0.83291522	0.16708478	20221014_04_c_Mbwc_10nM
1821	0.447579116	0.552420884	20190515_16_c_npy_100nM
1822	0.24712421	0.75287579	20230508_52_i_Mdex_1uM
1823	0.401736694	0.598263306	20230818_45_d_npy_10nM
1824	0.290042022	0.709957978	20210713_16_i_sulp_10uM
1825	0.316567313	0.683432687	20230504_44_c_nore_10uM
1826	0.245641358	0.754358642	20210811_20_s_esc_100uM
1827	0.366102752	0.633897248	20230928_78_c_ang_10nM
1828	0.24232629	0.75767371	20211110_19_c_aml_100uM
1829	0.789956475	0.210043525	20220328_25_d_car_100uM
1830	0.665994122	0.334005878	20230809_13_d_val_100uM
1831	0.316787227	0.683212773	20230511_08_c_cpa_100uM
1832	0.673263794	0.326736206	20210316_20_s_ery_100uM
1833	0.439972527	0.560027473	20230605_22_i_dip_10uM
1834	0.354954421	0.645045579	20230607_19_c_ex4_10uM
1835	0.431858723	0.568141277	20230313_05_c_miso_100nM
1836	0.386371633	0.613628367	20220303_06_i_npy_10nM
1837	0.57896739	0.42103261	20211015_08_c_ome_10uM
1838	0.527483192	0.472516808	20230225_02_d_pgf2a_1nM
1839	0.82282628	0.17717372	20220628_19_c_pge1_1uM
1840	0.339730036	0.660269964	20230510_31_c_ato_1uM
1841	0.280930649	0.719069351	20230721_34_c_tamo_100uM
1842	0.720928004	0.279071996	20230224_08_c_atrov_10uM
1843	0.338892649	0.661107351	20230428_41_s_iri_10uM
1844	0.34967928	0.65032072	20231026_14_d_pro_100uM
1845	0.459365359	0.540634641	20230705_25_i_zic_100mM
1846	0.635818358	0.364181642	20190509_23_i_ach_100uM
1847	0.431286922	0.568713078	20220617_01_d_miso_100nM
1848	0.707923165	0.292076835	20230113_03_c_tre_1nM
1849	0.46099882	0.53900118	20200814_04_i_ola_100uM
1850	0.320766395	0.679233605	20190819_08_i_ldopa_1uM
1851	0.382173292	0.617826708	20230907_94_c_hm01_100nM
1852	0.574675747	0.425324253	20230807_49_i_glp1_10nM
1853	0.297114977	0.702885023	20210831_15_i_pant_10uM
1854	0.45641249	0.54358751	20220401_20_s_yoh_10uM
1855	0.292700459	0.707299541	20230306_03_c_pge2_10nM
1856	0.694734333	0.305265667	20220325_19_i_bet_100nM
1857	0.354958338	0.645041662	20230629_18_d_lic_100uM
1858	0.512761062	0.487238938	20231027_47_i_zac_10uM
1859	0.578315708	0.421684292	20231027_69_c_zac_1uM
1860	0.760410309	0.239589691	20220401_22_i_yoh_10uM
1861	0.48630008	0.51369992	20231110_08_d_mann_10mM
1862	0.677264256	0.322735744	20190822_08_i_sum_10uM
1863	0.242358787	0.757641213	20230909_66_d_feno_10uM
1864	0.511379466	0.488620534	20230430_37_i_sn38_10uM
1865	0.253708435	0.746291565	20190806_05_i_dop_10uM
1866	0.76559927	0.23440073	20220609_18_c_tre_100nM
1867	0.832896596	0.167103404	20220929_02_c_Mbwc_10nM
1868	0.250959657	0.749040343	20230825_10_c_mgc_10uM
1869	0.438554451	0.561445549	20230909_47_i_feno_100uM
1870	0.696176487	0.303823513	20201105_02_d_pal_100uM
1871	0.24491801	0.75508199	20230808_13_i_val_100uM
1872	0.246677333	0.753322667	20231005_66_i_pbg_1uM
1873	0.242396787	0.757603213	20220113_02_d_roli_100nM
1874	0.783969282	0.216030718	20221228_03_c_Mfev_1nM
1875	0.540572023	0.459427977	20220321_21_d_at_100uM
1876	0.570971956	0.429028044	20210726_18_c_clop_100nM
1877	0.611248502	0.388751498	20191125_01_d_dop_100nM
1878	0.781709826	0.218290174	20210201_10_d_hm01_1uM
1879	0.256009536	0.743990464	20231106_20_d_risp_1uM
1880	0.511204369	0.488795631	20211015_05_i_ome_10uM
1881	0.62383575	0.37616425	20231010_48_c_ins_10uM
1882	0.278682382	0.721317618	20220204_05_i_amo_100nM
1883	0.756081071	0.243918929	20210223_06_i_vas_10nM
1884	0.46994318	0.53005682	20230628_56_i_glp2_10nM
1885	0.344222296	0.655777704	20230509_51_i_Msco_10nM
1886	0.24481855	0.75518145	20230818_72_s_dmso_14mM
1887	0.273811154	0.726188846	20230512_32_d_sco_1nM
1888	0.644216056	0.355783944	20230818_43_i_ram_100uM
1889	0.759981291	0.240018709	20190508_22_d_ach_100uM
1890	0.244386571	0.755613429	20190503_15_c_apo_100uM
1891	0.43691715	0.56308285	20230607_14_i_sco_10nM
1892	0.242464722	0.757535278	20190503_20_i_na_100uM
1893	0.262762171	0.737237829	20230431_41_i_tea_100uM
1894	0.530582564	0.469417436	20230821_22_i_gran_1uM
1895	0.242332991	0.757667009	20220221_01_s_azi_10uM
1896	0.419532614	0.580467386	20231003_17_i_rab_10uM
1897	0.412762439	0.587237561	20220320_30_d_ach_100nM
1898	0.242327515	0.757672485	20220128_09_s_amo_100nM
1899	0.507710263	0.492289737	20201208_12_d_flu_1uM
1900	0.410069272	0.589930728	20220305_06_i_npy_1nM
1901	0.778608978	0.221391022	20201116_03_i_8oh_10uM
1902	0.668435178	0.331564822	20230814_22_i_cer_1uM
1903	0.354933011	0.645066989	20230505_65_c_Mapr_100nM
1904	0.391804233	0.608195767	20231101_23_i_oct_100nM
1905	0.26827334	0.73172666	20190815_15_c_dop_10uM
1906	0.384278517	0.615721483	20230815_21_d_los_1uM
1907	0.599855687	0.400144313	20200217_06_i_win55_100nM
1908	0.716155512	0.283844488	20230426_04_i_pal_10uM
1909	0.788127856	0.211872144	20230206_13_i_yoh_100uM
1910	0.700424661	0.299575339	20200415_10_d_prop_10uM
1911	0.445237614	0.554762386	20230801_46_d_pth_1nM
1912	0.790016218	0.209983782	20221006_03_i_Mbwc_100nM
1913	0.582119784	0.417880216	20190610_19_d_mot_100nM
1914	0.666917211	0.333082789	20210707_09_c_u466_10uM
1915	0.832907196	0.167092804	20210528_06_i_pge2_1uM
1916	0.719838693	0.280161307	20210301_15_i_gran_100uM
1917	0.403030056	0.596969944	20221104_04_c_Mfev_10nM
1918	0.459138528	0.540861472	20230926_22_d_sax_10nM
1919	0.479272785	0.520727215	20211019_07_c_lub_1uM
1920	0.256640752	0.743359248	20230525_35_c_gad_1uM
1921	0.319067771	0.680932229	20230304_10_s_krebs_0uM
1922	0.441703462	0.558296538	20190612_08_c_nkb_1uM
1923	0.245318139	0.754681861	20231103_97_s_mann_1mM
1924	0.27042005	0.72957995	20210812_01_c_esc_10uM
1925	0.288245461	0.711754539	20230330_04_c_cita_10uM
1926	0.349139771	0.650860229	20230531_53_c_gip_10nM
1927	0.307756952	0.692243048	20230926_55_c_sax_100nM
1928	0.693237933	0.306762067	20201028_12_c_pal_1uM
1929	0.326650724	0.673349276	20220705_01_d_cim_100uM
1930	0.38242714	0.61757286	20200526_09_i_phen_10uM
1931	0.410001878	0.589998122	20200416_10_d_prop_10uM
1932	0.45626294	0.54373706	20220616_13_d_miso_10uM
1933	0.353307776	0.646692224	20210826_20_s_sert_10uM
1934	0.471143459	0.528856541	20230707_01_d_flup_10uM
1935	0.267187854	0.732812146	20190815_12_s_nkb_1uM
1936	0.41717879	0.58282121	20230828_23_i_lix_100nM
1937	0.463760273	0.536239727	20190826_09_c_bro_1uM
1938	0.673724078	0.326275922	20231006_22_i_pbg_10uM
1939	0.731199322	0.268800678	20200313_07_i_proc_1uM
1940	0.461576693	0.538423307	20230315_07_i_yoh_100nM
1941	0.290896022	0.709103978	20231006_66_d_cloz_1uM
1942	0.495644451	0.504355549	20230808_84_s_gip_100nM
1943	0.509576867	0.490423133	20230907_85_c_azi_100uM
1944	0.668440425	0.331559575	20200407_08_i_s141_1uM
1945	0.832373489	0.167626511	20190524_12_s_sul_100uM
1946	0.428683297	0.571316703	20230508_43_i_Mapr_1nM
1947	0.457464177	0.542535823	20190523_05_i_dom_100uM
1948	0.370690931	0.629309069	20230907_50_c_lth_100uM
1949	0.52228162	0.47771838	20230829_37_c_riv_1uM
1950	0.804822398	0.195177602	20221104_02_i_Mfev_10nM
1951	0.252923239	0.747076761	20230512_10_d_ato_10uM
1952	0.339203691	0.660796309	20231020_45_c_fam_1mM
1953	0.461313042	0.538686958	20230421_03_d_eso_10nM
1954	0.597352971	0.402647029	20210722_05_i_clop_100nM
1955	0.540627042	0.459372958	20230718_28_c_pro_1uM
1956	0.791771675	0.208228325	20230721_71_i_egta_100uM
1957	0.429149249	0.570850751	20231110_98_s_Mapr_10nM
1958	0.489197126	0.510802874	20210708_18_c_u466_1uM
1959	0.344858255	0.655141745	20191204_01_d_c999_100nM
1960	0.467529396	0.532470604	20220307_22_d_gaba_10uM
1961	0.399847605	0.600152395	20231025_47_i_mpa_100nM
1962	0.316837685	0.683162315	20230612_61_s_tec_1uM
1963	0.413921622	0.586078378	20190905_05_i_iso_1uM
1964	0.261171612	0.738828388	20190716_17_d_nkb_10nM
1965	0.823704387	0.176295613	20221026_05_c_ome_1uM
1966	0.660965841	0.339034159	20220726_16_i_bwc_100nM
1967	0.249384342	0.750615658	20230628_25_d_clon_10uM
1968	0.457514887	0.542485113	20220809_02_d_ilo_10nM
1969	0.683254358	0.316745642	20231020_61_i_fam_10uM
1970	0.381933681	0.618066319	20210907_08_d_lop_100uM
1971	0.429471273	0.570528727	20190515_23_d_imiq_50uM
1972	0.310446835	0.689553165	20220401_09_i_car_100nM
1973	0.24253933	0.75746067	20220114_14_c_roli_1uM
1974	0.447568493	0.552431507	20210630_14_i_pgf2a_1nM
1975	0.338010308	0.661989692	20230907_10_c_gem_10uM
1976	0.243254833	0.756745167	20220310_11_s_eso_10nM
1977	0.694395959	0.305604041	20190611_05_i_sp_50uM
1978	0.421388074	0.578611926	20231004_23_d_cef_10uM
1979	0.703706183	0.296293817	20231013_34_c_carv_100nM
1980	0.691005432	0.308994568	20220901_01_c_mor_100uM
1981	0.665762647	0.334237353	20231031_60_c_ins_100nM
1982	0.8206669	0.1793331	20230202_20_d_yoh_100nM
1983	0.243087165	0.756912835	20230515_10_c_sco_100nM
1984	0.447384902	0.552615098	20230303_04_c_atrov_1uM
1985	0.451701789	0.548298211	20230816_14_c_pgf2a_10nM
1986	0.428620456	0.571379544	20230620_11_d_n214_10nM
1987	0.620751595	0.379248405	20210719_19_c_lop_100uM
1988	0.242361842	0.757638158	20190411_06_d_fle_100uM
1989	0.245650213	0.754349787	20210907_12_i_lop_100uM
1990	0.568554018	0.431445982	20220812_13_i_lop_10uM
1991	0.411339883	0.588660117	20220620_03_d_miso_10uM
1992	0.411116671	0.588883329	20220317_23_i_vil_1uM
1993	0.677115085	0.322884915	20230314_10_i_miso_10uM
1994	0.575980213	0.424019787	20231026_35_d_levo_100nM
1995	0.367888098	0.632111902	20220310_07_i_eso_100nM
1996	0.368851053	0.631148947	20231005_80_i_ang2_10nM
1997	0.248232408	0.751767592	20230623_24_s_sax_10nM
1998	0.479567407	0.520432593	20220804_03_d_ilo_100nM
[truncated: 12,854 more rows]
