# Supplementary material for: An application of deep learning model InceptionTime to predict nausea, vomiting, diarrhoea, and constipation using the gastro-intestinal pacemaker activity drug database (GIPADD)
Source: Sci Rep. 2025 Apr 16;15:13105. doi: 10.1038/s41598-025-95961-4 (PMC12003867; doi:10.1038/s41598-025-95961-4)
Supplement: Supplementary file 3 — Supplementary Material 3 [file 41598_2025_95961_MOESM3_ESM.csv]

	class_0_prob	class_1_prob	ids
0	0.572721725	0.427278275	20230302_09_d_u466_100nM
1	0.398715188	0.601284812	20220804_06_i_ilo_100nM
2	0.53624468	0.46375532	20230427_01_d_dia_100uM
3	0.455637879	0.544362121	20230720_74_i_egta_1mM
4	0.483663411	0.516336589	20210127_18_c_tak906_1uM
5	0.275740061	0.724259939	20230627_02_c_imi_100uM
6	0.282855525	0.717144475	20220114_13_c_roli_100nM
7	0.273047894	0.726952106	20220311_28_c_eso_1nM
8	0.640393865	0.359606135	20201106_09_i_8oh_100uM
9	0.364768214	0.635231786	20221230_07_d_lina_100nM
10	0.275982667	0.724017333	20220719_05_i_pgi2_1uM
11	0.277612275	0.722387725	20230104_02_c_lina_10nM
12	0.489788523	0.510211477	20230319_05_i_ag_10nM
13	0.531348399	0.468651601	20190418_20_c_apo_100uM
14	0.522814741	0.477185259	20231101_51_i_oct_1nM
15	0.642076419	0.357923581	20230509_24_c_Msco_100nM
16	0.275501892	0.724498108	20210906_19_c_ome_100uM
17	0.55674946	0.44325054	20230432_07_c_tea_100uM
18	0.689982271	0.310017729	20230630_56_i_lic_1mM
19	0.474966095	0.525033905	20230512_38_c_sco_10nM
20	0.424344978	0.575655022	20230911_62_i_lict_1mM
21	0.712918485	0.287081515	20200810_12_c_phy_100uM
22	0.472278387	0.527721613	20230510_33_i_ato_100uM
23	0.518427185	0.481572815	20220323_23_s_his_10uM
24	0.285354542	0.714645458	20221124_05_i_sita_100nM
25	0.273190987	0.726809013	20230103_02_c_lina_100nM
26	0.606907368	0.393092632	20210201_11_d_hm01_100nM
27	0.510668299	0.489331701	20230801_59_i_pth_1nM
28	0.328753648	0.671246352	20230523_21_s_cin_100nM
29	0.479129848	0.520870152	20230320_07_d_vil_100uM
30	0.276320837	0.723679163	20230119_02_d_pge1_1uM
31	0.604484343	0.395515657	20200414_09_d_prop_1uM
32	0.628432123	0.371567877	20220326_14_i_at_100uM
33	0.40746022	0.59253978	20230306_16_i_pge2_100nM
34	0.346306973	0.653693027	20231018_17_d_pali_1uM
35	0.600056622	0.399943378	20201209_11_d_ag_10nM
36	0.498366832	0.501633168	20230907_72_i_feno_100uM
37	0.670272665	0.329727335	20190515_19_c_gaba_100uM
38	0.459113436	0.540886564	20230616_71_s_n214_100nM
39	0.272942551	0.727057449	20220617_07_c_miso_100nM
40	0.504514737	0.495485263	20200408_02_i_s141_100nM
41	0.564315009	0.435684991	20231027_34_c_zac_1uM
42	0.669649787	0.330350213	20230808_28_i_gip_10nM
43	0.487508488	0.512491512	20230609_46_i_lir_1uM
44	0.67392946	0.32607054	20230127_06_c_mor_1uM
45	0.372224793	0.627775207	20230430_17_i_sn38_1uM
46	0.719149285	0.280850715	20220321_14_i_at_100uM
47	0.272940139	0.727059861	20210606_05_i_aitc_10uM
48	0.421861592	0.578138408	20230825_21_d_mgc_1uM
49	0.478388219	0.521611781	20230531_06_i_tec_100nM
50	0.527422203	0.472577797	20231027_42_i_zac_10uM
51	0.529764677	0.470235323	20230608_42_c_sem_100nM
52	0.393612342	0.606387658	20231110_31_d_Mapr_1nM
53	0.410584272	0.589415728	20200808_18_c_phy_10uM
54	0.354451109	0.645548891	20230815_58_d_aml_100uM
55	0.436961937	0.563038063	20230413_09_c_ran_10uM
56	0.59196134	0.40803866	20230907_12_d_gem_10uM
57	0.577103735	0.422896265	20230512_24_i_ato_100uM
58	0.484357781	0.515642219	20230809_57_d_val_100uM
59	0.588988865	0.411011135	20230301_15_i_atrov_10uM
60	0.469254249	0.530745751	20230629_01_d_lic_10mM
61	0.290775586	0.709224414	20230503_01_d_risp_100uM
62	0.311616322	0.688383678	20210305_09_c_ery_100uM
63	0.482308012	0.517691988	20210514_04_i_sulp_1uM
64	0.552993619	0.447006381	20230323_13_i_pgi2_1uM
65	0.386320854	0.613679146	20220601_19_c_cic_100nM
66	0.651277658	0.348722342	20200325_15_c_R+S_10uM
67	0.558618039	0.441381961	20230711_46_i_est_10nM
68	0.279294674	0.720705326	20220930_01_d_Mbwc_10nM
69	0.531719149	0.468280851	20230630_29_i_imi_10uM
70	0.31561694	0.68438306	20210111_14_i_mot_100nM
71	0.351520694	0.648479306	20220608_02_d_tre_10nM
72	0.562317404	0.437682596	20230728_40_i_pth_10nM
73	0.409446366	0.590553634	20220330_25_d_car_100nM
74	0.433092439	0.566907561	20230815_11_d_los_1uM
75	0.643063811	0.356936189	20200619_11_i_adr_1uM
76	0.398741283	0.601258717	20190719_23_s_sp_1uM
77	0.327880815	0.672119185	20230509_50_i_Msco_10nM
78	0.706928825	0.293071175	20190723_05_c_nka_10nM
79	0.505020427	0.494979573	20211110_04_i_aml_1uM
80	0.589168163	0.410831837	20230822_79_c_roli_1uM
81	0.406809545	0.593190455	20230911_85_s_lict_1mM
82	0.601005308	0.398994692	20230226_10_s_krebs_0uM
83	0.608279802	0.391720198	20231103_12_i_Mnet_100nM
84	0.336428473	0.663571527	20230119_06_i_pge1_10uM
85	0.672918686	0.327081314	20200313_03_d_proc_1uM
86	0.516010592	0.483989408	20220815_03_d_lub_100uM
87	0.313410897	0.686589103	20230913_57_d_dul_1uM
88	0.279778782	0.720221218	20220330_22_d_car_100uM
89	0.562134743	0.437865257	20231106_57_c_eve_1uM
90	0.422055065	0.577944935	20230607_43_c_sem_1uM
91	0.348083274	0.651916726	20210305_07_c_ery_1uM
92	0.353751958	0.646248042	20190520_22_i_imiq_50uM
93	0.475815909	0.524184091	20230822_12_i_ram_10uM
94	0.488600497	0.511399503	20230428_43_s_iri_10uM
95	0.657633704	0.342366296	20230807_38_i_gad_100uM
96	0.721942405	0.278057595	20220319_30_s_ach_10uM
97	0.406191567	0.593808433	20230324_01_c_fle_10uM
98	0.609309428	0.390690572	20191128_08_i_dop_100nM
99	0.353724686	0.646275314	20210707_10_s_u466_10uM
100	0.598831833	0.401168167	20230616_07_i_tir_100nM
101	0.69606407	0.30393593	20200824_03_i_ond_10uM
102	0.505122788	0.494877212	20230508_33_i_Mapr_1nM
103	0.312316171	0.687683829	20230808_11_i_val_1uM
104	0.312377828	0.687622172	20230821_07_d_dmso_14mM
105	0.541617251	0.458382749	20231004_47_c_cef_10uM
106	0.724046615	0.275953385	20230301_04_i_atrov_1uM
107	0.51585977	0.48414023	20220310_02_d_eso_100nM
108	0.699494264	0.300505736	20191014_14_i_sp_10nM
109	0.659096839	0.340903161	20210115_02_d_mot_1uM
110	0.272939325	0.727060675	20190411_12_s_bro_100uM
111	0.723867278	0.276132722	20230221_11_i_oxy_100uM
112	0.393513159	0.606486841	20210201_06_i_hm01_10nM
113	0.453626189	0.546373811	20230822_11_i_ram_1uM
114	0.485020142	0.514979858	20230430_10_d_sn38_100uM
115	0.700499995	0.299500005	20190521_17_d_npy_100nM
116	0.466187479	0.533812521	20231020_67_d_fam_100uM
117	0.348862704	0.651137296	20220617_06_i_miso_10uM
118	0.666902648	0.333097352	20220320_18_i_ach_100nM
119	0.341117057	0.658882943	20230313_11_i_miso_1uM
120	0.724285024	0.275714976	20200810_17_d_phy_1uM
121	0.722032181	0.277967819	20200214_04_c_win55_100nM
122	0.580907535	0.419092465	20210901_08_d_lop_10uM
123	0.625644249	0.374355751	20190611_27_s_cpt_1uM
124	0.501364885	0.498635115	20210120_07_d_hm01_1uM
125	0.282823387	0.717176613	20230421_05_i_eso_1nM
126	0.632572531	0.367427469	20230817_04_d_clon_100uM
127	0.508125111	0.491874889	20230802_64_c_calc_1nM
128	0.649286447	0.350713553	20231027_82_c_zac_100uM
129	0.4781837	0.5218163	20181221_09_i_cpt_100uM
130	0.28647675	0.71352325	20230328_14_i_pgi2_1uM
131	0.632633043	0.367366957	20220314_22_c_hex_100uM
132	0.48061674	0.51938326	20190821_16_d_na_10uM
133	0.491969407	0.508030593	20231019_32_c_pro_10uM
134	0.492015763	0.507984237	20190814_15_i_dop_1uM
135	0.577485241	0.422514759	20230906_34_c_gem_1uM
136	0.27307142	0.72692858	20231004_19_s_cef_10uM
137	0.37187666	0.62812334	20230811_17_i_mpa_10nM
138	0.491627104	0.508372896	20230502_19_c_iri_10uM
139	0.69486974	0.30513026	20230505_18_c_Mdex_10nM
140	0.293617943	0.706382057	20230925_88_i_ram_10uM
141	0.293016125	0.706983875	20230707_40_i_flup_1uM
142	0.441320369	0.558679631	20190509_15_c_dag_100nM
143	0.421698969	0.578301031	20220221_07_i_azi_1uM
144	0.715603725	0.284396275	20230221_01_d_oxy_100nM
145	0.547738264	0.452261736	20220315_15_d_hex_100uM
146	0.329312344	0.670687656	20220628_06_i_pge1_10uM
147	0.636891115	0.363108885	20230304_03_d_vas_1uM
148	0.290471814	0.709528186	20230630_37_s_lic_1mM
149	0.300868489	0.699131511	20231101_59_s_oct_10nM
150	0.272939681	0.727060319	20210823_19_c_sert_100uM
151	0.517546318	0.482453682	20230809_58_c_val_1uM
152	0.500349281	0.499650719	20220307_18_i_gaba_10uM
153	0.567396313	0.432603687	20230429_28_i_sn38_10uM
154	0.30478034	0.69521966	20190508_02_i_ag_100nM
155	0.642010808	0.357989192	20230530_13_c_gip_100nM
156	0.357620199	0.642379801	20201103_02_d_pal_100uM
157	0.522429879	0.477570121	20200811_03_c_phy_100uM
158	0.282338301	0.717661699	20230605_24_i_dip_1mM
159	0.563415635	0.436584365	20220402_16_c_fle_1uM
160	0.514477498	0.485522502	20230927_36_d_apra_1uM
161	0.668514189	0.331485811	20190710_16_d_nka_100nM
162	0.344853786	0.655146214	20231108_16_i_eve_1uM
163	0.459187005	0.540812995	20230911_67_d_lict_1mM
164	0.477806025	0.522193975	20230913_85_s_dul_100nM
165	0.5345372	0.4654628	20231006_98_d_ang2_10nM
166	0.41458234	0.58541766	20230505_71_s_Mdex_1uM
167	0.365643102	0.634356898	20230531_16_i_tec_1uM
168	0.481218695	0.518781305	20230904_60_s_col_10uM
169	0.489729014	0.510270986	20230428_21_c_iri_1uM
170	0.510043559	0.489956441	20230224_12_s_oxy_10uM
171	0.378291931	0.621708069	20230703_14_i_ceti_10nM
172	0.656476623	0.343523377	20230421_12_d_eso_100nM
173	0.586088458	0.413911542	20230516_32_i_capt_1uM
174	0.421045344	0.578954656	20231020_17_d_fam_100uM
175	0.52635449	0.47364551	20230809_21_i_val_1uM
176	0.601471095	0.398528905	20200622_19_c_adr_1uM
177	0.70364549	0.29635451	20230926_03_d_trop_100uM
178	0.287188103	0.712811897	20221216_05_i_Mpgd2_1uM
179	0.324538104	0.675461896	20210305_04_i_ery_100uM
180	0.708088892	0.291911108	20190524_08_i_proc_100uM
181	0.312330657	0.687669343	20210707_18_c_u466_1uM
182	0.274312118	0.725687882	20210305_01_d_ery_1uM
183	0.566650082	0.433349918	20190820_08_i_ldopa_1uM
184	0.333514804	0.666485196	20220916_08_d_ici_10uM
185	0.341082309	0.658917691	20220629_13_d_pge1_10uM
186	0.278547483	0.721452517	20220531_01_d_cic_1nM
187	0.689885068	0.310114932	20210308_02_d_ery_10uM
188	0.43616976	0.56383024	20230803_33_i_cef_100uM
189	0.508340896	0.491659104	20231003_103_i_ang_10nM
190	0.486831914	0.513168086	20191030_05_c_bro_100nM
191	0.701780595	0.298219405	20200319_09_d_drop_1uM
192	0.564785589	0.435214411	20200619_16_c_adr_100uM
193	0.393586076	0.606413924	20231020_51_d_fam_10uM
194	0.433005046	0.566994954	20231006_60_c_ca_1mM
195	0.484675483	0.515324517	20230829_35_d_dmso_141mM
196	0.542937002	0.457062998	20231101_48_i_oct_100nM
197	0.38322039	0.61677961	20230904_35_i_dmso_141mM
198	0.619731403	0.380268597	20231101_34_c_oct_1nM
199	0.3113366	0.6886634	20230906_90_i_dul_1uM
200	0.48943765	0.51056235	20230728_43_c_pth_1nM
201	0.390631927	0.609368073	20230721_53_c_egta_10mM
202	0.557342449	0.442657551	20230613_63_d_s423_100nM
203	0.272961423	0.727038577	20220606_04_d_cic_100nM
204	0.584147876	0.415852124	20190520_14_d_gaba_100uM
205	0.502063304	0.497936696	20220329_05_c_fle_1uM
206	0.395038834	0.604961166	20231010_07_d_cloz_10uM
207	0.397599981	0.602400019	20230713_36_c_mpa_1uM
208	0.567705176	0.432294824	20220404_13_d_ex4_10uM
209	0.724226163	0.275773837	20230224_09_i_atrov_100nM
210	0.273187688	0.726812312	20220624_09_c_pgd2_10uM
211	0.520475641	0.479524359	20230811_36_c_omi_100nM
212	0.690930118	0.309069882	20231003_86_i_cpbg_1uM
213	0.487857309	0.512142691	20190506_07_d_2m5ht_100uM
214	0.428748367	0.571251633	20230907_39_c_gem_100uM
215	0.574564635	0.425435365	20230627_08_d_imi_10uM
216	0.305190101	0.694809899	20190429_01_d_pru_100uM
217	0.294071489	0.705928511	20210830_10_s_pant_10uM
218	0.517896022	0.482103978	20210111_04_i_mot_1uM
219	0.303152503	0.696847497	20220329_14_c_fle_10uM
220	0.529350054	0.470649946	20190402_09_c_apo_100uM
221	0.387655641	0.612344359	20231006_56_d_his_1uM
222	0.556391696	0.443608304	20190902_13_c_pru_10uM
223	0.635989425	0.364010575	20190509_16_d_hm01_100uM
224	0.328021461	0.671978539	20220613_16_i_tre_100nM
225	0.580700575	0.419299425	20230525_04_i_glp1_1nM
226	0.704162803	0.295837197	20220320_13_c_ach_100nM
227	0.342227506	0.657772494	20211210_17_c_lis_100uM
228	0.488938948	0.511061052	20230907_21_i_gem_1uM
229	0.303533424	0.696466576	20220726_09_c_bwc_10nM
230	0.623161921	0.376838079	20230928_92_i_tak906_1uM
231	0.309068839	0.690931161	20220208_13_d_asp_1uM
232	0.551259004	0.448740996	20200903_05_c_5ht_1uM
233	0.273139851	0.726860149	20210817_17_d_cita_10uM
234	0.403064664	0.596935336	20231004_31_d_cef_1uM
235	0.718673416	0.281326584	20220309_22_d_cap_10uM
236	0.714102131	0.285897869	20200811_02_c_phy_10uM
237	0.715664849	0.284335151	20220308_27_c_gaba_1uM
238	0.274100991	0.725899009	20220718_17_c_pgi2_100nM
239	0.293070272	0.706929728	20220224_14_i_ran_1mM
240	0.648961199	0.351038801	20210126_17_c_tak906_10uM
241	0.536774093	0.463225907	20231005_110_c_levo_10nM
242	0.457927302	0.542072698	20230628_07_d_imi_10uM
243	0.473672582	0.526327418	20190424_14_d_dop_100uM
244	0.274952077	0.725047923	20220615_06_i_omi_100nM
245	0.294657301	0.705342699	20210715_06_i_sulp_10uM
246	0.273116248	0.726883752	20220805_01_d_ilo_1nM
247	0.330817489	0.669182511	20230727_06_d_17ah_10uM
248	0.273626873	0.726373127	20220601_15_i_cic_10nM
249	0.272981983	0.727018017	20210824_03_d_sert_100uM
250	0.604323873	0.395676127	20191023_01_d_bro_100nM
251	0.414740233	0.585259767	20190925_03_d_pru_1uM
252	0.370036222	0.629963778	20191205_04_d_c999_100nM
253	0.596552104	0.403447896	20230225_08_c_car_10uM
254	0.350387274	0.649612726	20230814_45_s_cer_1uM
255	0.538934472	0.461065528	20220306_10_s_yy_100nM
256	0.321841219	0.678158781	20210304_10_d_gran_100uM
257	0.608860904	0.391139096	20231013_23_i_lan_100uM
258	0.646266831	0.353733169	20230815_43_d_amo_1uM
259	0.306379084	0.693620916	20220718_18_c_pgi2_1uM
260	0.357306802	0.642693198	20230724_62_d_egta_100uM
261	0.504513609	0.495486391	20230304_17_i_car_1uM
262	0.456304776	0.543695224	20230814_56_d_cer_100nM
263	0.415294395	0.584705605	20230704_23_i_ceti_100nM
264	0.652296838	0.347703162	20221202_05_i_Mfev_10nM
265	0.636734931	0.363265069	20201117_01_d_2m5ht_1uM
266	0.56034742	0.43965258	20210511_07_d_mor_10uM
267	0.33867886	0.66132114	20230829_46_d_dmso_141mM
268	0.435159901	0.564840099	20230818_07_d_ram_10uM
269	0.359180847	0.640819153	20231020_14_s_carv_1uM
270	0.457416086	0.542583914	20230909_10_c_feno_100uM
271	0.660101252	0.339898748	20210512_01_d_mor_100uM
272	0.437286627	0.562713373	20210714_16_i_sulp_10uM
273	0.666153512	0.333846488	20190507_20_i_2m5ht_100uM
274	0.516528977	0.483471023	20231012_53_d_metf_1uM
275	0.453201128	0.546798872	20190813_15_i_bro_1uM
276	0.434444805	0.565555195	20201016_02_d_csp_10uM
277	0.405580329	0.594419671	20230818_80_c_upa_10nM
278	0.531719402	0.468280598	20210615_07_c_s513_100nM
279	0.389741464	0.610258536	20230807_88_i_cin_10nM
280	0.404294817	0.595705183	20190509_05_i_hm01_100uM
281	0.684388959	0.315611041	20220319_21_d_ach_10uM
282	0.353529423	0.646470577	20211207_12_d_bup_100uM
283	0.405381438	0.594618562	20230516_09_d_capt_10uM
284	0.522723867	0.477276133	20220214_11_c_azi_10uM
285	0.519822059	0.480177941	20210812_05_d_esc_100uM
286	0.31042245	0.68957755	20230419_11_d_flu_10uM
287	0.606166216	0.393833784	20200217_09_d_win55_10uM
288	0.611434762	0.388565238	20230719_69_d_upa_100nM
289	0.337662673	0.662337327	20200624_13_s_adr_100uM
290	0.503152346	0.496847654	20231101_60_c_oct_100nM
291	0.577692093	0.422307907	20201016_11_c_csp_10uM
292	0.409130994	0.590869006	20190822_13_c_na_10uM
293	0.517295285	0.482704715	20210201_08_c_hm01_100nM
294	0.504796056	0.495203944	20230429_02_c_sn38_10uM
295	0.371347023	0.628652977	20230414_16_c_dop_100nM
296	0.586515944	0.413484056	20230621_13_i_clon_100uM
297	0.705696327	0.294303673	20220320_26_i_ach_1uM
298	0.395564004	0.604435996	20231011_27_c_pali_100uM
299	0.72413224	0.27586776	20220319_26_i_ach_10uM
300	0.403186433	0.596813567	20230627_09_d_imi_1uM
301	0.679971866	0.320028134	20230530_18_d_gip_10nM
302	0.273358288	0.726641712	20211019_01_d_lub_1uM
303	0.468755388	0.531244612	20231013_83_i_carv_10uM
304	0.72312458	0.27687542	20230119_01_d_pge1_10uM
305	0.708402482	0.291597518	20190821_18_c_na_10uM
306	0.535080468	0.464919532	20190426_11_s_bro_100uM
307	0.623021883	0.376978117	20220315_02_d_hex_100uM
308	0.69672769	0.30327231	20191011_07_c_nkb_100nM
309	0.272970559	0.727029441	20221021_01_d_ome_10uM
310	0.395048803	0.604951197	20201112_09_i_8oh_10uM
311	0.277490457	0.722509543	20211021_14_d_metf_100uM
312	0.634087708	0.365912292	20190904_12_c_iso_10uM
313	0.370052812	0.629947188	20230627_55_i_glp2_10nM
314	0.393867151	0.606132849	20190826_22_c_bro_1uM
315	0.273022047	0.726977953	20220223_14_i_ran_10uM
316	0.523147378	0.476852622	20231010_61_s_ins_1uM
317	0.431993838	0.568006162	20230810_31_c_los_10uM
318	0.713924567	0.286075433	20200120_09_c_win55_10uM
319	0.322797394	0.677202606	20210302_10_d_gran_100uM
320	0.552440966	0.447559034	20230817_27_i_tec_100nM
321	0.418502846	0.581497154	20230429_05_d_sn38_100uM
322	0.460153042	0.539846958	20230815_74_c_capt_10uM
323	0.32336506	0.67663494	20230815_30_s_los_10uM
324	0.432046789	0.567953211	20231006_86_i_cloz_1uM
325	0.433864765	0.566135235	20231106_34_d_eve_10nM
326	0.27319455	0.72680545	20211015_15_i_ome_100uM
327	0.328051968	0.671948032	20190606_14_i_mot_100nM
328	0.293546723	0.706453277	20220628_01_d_pge1_100nM
329	0.515998533	0.484001467	20230626_13_i_clon_10uM
330	0.617828034	0.382171966	20200318_07_i_drop_10uM
331	0.680960804	0.319039196	20220313_08_c_cap_100uM
332	0.717269612	0.282730388	20230808_73_d_glp1_100nM
333	0.613174548	0.386825452	20230429_35_c_sn38_1uM
334	0.690481198	0.309518802	20230303_02_c_atrov_100nM
335	0.665175323	0.334824677	20190520_10_d_imiq_50uM
336	0.357733994	0.642266006	20230630_39_s_clon_10uM
337	0.60837789	0.39162211	20231031_88_i_gin8_100nM
338	0.670514087	0.329485913	20200310_07_c_dom_1uM
339	0.550368034	0.449631966	20230801_05_i_meto_10uM
340	0.371277159	0.628722841	20230718_69_d_upa_1nM
341	0.428675026	0.571324974	20230818_49_s_ram_10uM
342	0.367569563	0.632430437	20231013_80_c_carv_1uM
343	0.465623761	0.534376239	20231103_51_d_mann_10mM
344	0.554612278	0.445387722	20230801_68_d_calc_1nM
345	0.651144733	0.348855267	20220324_01_s_his_10uM
346	0.716169913	0.283830087	20220402_21_i_oxy_10uM
347	0.52998615	0.47001385	20230926_118_i_race_100uM
348	0.277579362	0.722420638	20230431_07_i_tea_1mM
349	0.452058999	0.547941001	20211026_09_c_metf_100uM
350	0.494932465	0.505067535	20231003_106_s_cpbg_10uM
351	0.658642437	0.341357563	20230904_40_c_col_10uM
352	0.601831983	0.398168017	20190606_03_c_iso_100uM
353	0.47155299	0.52844701	20210108_04_i_dag_1nM
354	0.596545505	0.403454495	20230220_16_c_ome_10uM
355	0.496982103	0.503017897	20230828_20_c_lix_1nM
356	0.616497772	0.383502228	20230818_38_d_ram_100uM
357	0.480311416	0.519688584	20230621_02_d_clon_100uM
358	0.559762256	0.440237744	20210201_13_i_hm01_10nM
359	0.298005696	0.701994304	20211019_20_s_lub_10uM
360	0.403143975	0.596856025	20230605_37_i_ex4_100nM
361	0.592000303	0.407999697	20230504_20_i_nore_1mM
362	0.545552504	0.454447496	20230728_95_d_pth_100nM
363	0.280704498	0.719295502	20230209_10_d_ome_1uM
364	0.604382116	0.395617884	20200408_03_d_s141_100nM
365	0.536939205	0.463060795	20230817_22_c_zol_100uM
366	0.297412903	0.702587097	20220621_01_d_miso_100nM
367	0.600711801	0.399288199	20200120_11_d_win55_100nM
368	0.285734949	0.714265051	20211129_04_i_aml_100uM
369	0.603977745	0.396022255	20190801_18_i_sp_10uM
370	0.519097617	0.480902383	20210119_12_c_hm01_1uM
371	0.423442931	0.576557069	20230927_45_d_apra_10nM
372	0.596598575	0.403401425	20210127_17_c_tak906_10uM
373	0.469004157	0.530995843	20230807_07_i_gad_10uM
374	0.593542378	0.406457622	20230629_34_i_lic_1mM
375	0.5941959	0.4058041	20230829_13_i_mgc_100uM
376	0.384988358	0.615011642	20230505_54_d_Mdex_10nM
377	0.523051579	0.476948421	20210611_18_c_sulp_10uM
378	0.430950589	0.569049411	20201116_04_i_8oh_1uM
379	0.338686562	0.661313438	20220705_03_c_cim_100uM
380	0.311970434	0.688029566	20221018_07_c_pgd2_1uM
381	0.31458443	0.68541557	20230207_10_s_yoh_100nM
382	0.296177674	0.703822326	20230411_04_c_cita_1mM
383	0.281400012	0.718599988	20220601_13_d_cic_100nM
384	0.547138593	0.452861407	20230430_15_c_sn38_1uM
385	0.354003779	0.645996221	20230713_24_d_mpa_100nM
386	0.563562984	0.436437016	20230808_65_d_glp1_100nM
387	0.275116825	0.724883175	20220111_04_c_lis_100uM
388	0.27294702	0.72705298	20210819_01_d_cita_10uM
389	0.53330532	0.46669468	20190515_03_c_npy_100nM
390	0.449797022	0.550202978	20220322_22_i_hex_1mM
391	0.614238847	0.385761153	20220526_08_c_ang_100nM
392	0.276354994	0.723645006	20231110_42_d_malt_100uM
393	0.475600845	0.524399155	20230705_01_c_ceti_100nM
394	0.32734483	0.67265517	20230628_13_i_imi_100uM
395	0.377117765	0.622882235	20230628_39_i_imi_100uM
396	0.351384425	0.648615575	20211025_12_d_metf_10uM
397	0.464461843	0.535538157	20230615_43_c_tir_100nM
398	0.541488375	0.458511625	20231020_75_c_fam_100uM
399	0.68316799	0.31683201	20230220_17_c_oxy_1uM
400	0.648288268	0.351711732	20210223_16_i_vas_1uM
401	0.702032046	0.297967954	20220307_24_i_veh_0uM
402	0.280425243	0.719574757	20220621_04_i_miso_100nM
403	0.68450088	0.31549912	20230705_28_i_zic_10mM
404	0.273131529	0.726868471	20210308_19_s_ery_100uM
405	0.295166838	0.704833162	20230911_21_d_lict_100uM
406	0.683397173	0.316602827	20200414_08_i_prop_1uM
407	0.393859102	0.606140898	20230807_74_c_glp1_1nM
408	0.436932077	0.563067923	20230814_43_i_cer_10uM
409	0.60154301	0.39845699	20190605_06_c_iso_100uM
410	0.641160735	0.358839265	20230925_04_c_fenf_1uM
411	0.718526251	0.281473749	20210301_14_i_gran_10uM
412	0.510230378	0.489769622	20230822_58_c_dmso_1mM
413	0.561577574	0.438422426	20190426_17_c_pru_100uM
414	0.302195273	0.697804727	20201028_08_d_pal_1uM
415	0.274781805	0.725218195	20210112_05_i_mot_100nM
416	0.283896857	0.716103143	20220113_15_d_roli_1uM
417	0.350402666	0.649597334	20191203_05_i_sum_100nM
418	0.546968827	0.453031173	20230616_18_i_tir_1nM
419	0.612201381	0.387798619	20230925_94_c_car_1uM
420	0.453511981	0.546488019	20230612_18_i_lir_100nM
421	0.324026881	0.675973119	20220727_16_i_bwc_100nM
422	0.529447161	0.470552839	20210503_16_c_mor_100uM
423	0.408775522	0.591224478	20230830_24_c_ted_10nM
424	0.524377586	0.475622414	20230113_09_i_tre_1nM
425	0.707622061	0.292377939	20200811_01_c_phy_1uM
426	0.648234593	0.351765407	20210615_03_d_s513_10uM
427	0.374076833	0.625923167	20230808_14_c_val_100uM
428	0.273182176	0.726817824	20221010_02_d_Mbwc_10nM
429	0.451327861	0.548672139	20210726_20_s_clop_1uM
430	0.283401355	0.716598645	20210823_07_c_sert_1uM
431	0.273607888	0.726392112	20220310_30_c_eso_1nM
432	0.340644692	0.659355308	20210820_02_c_cita_100uM
433	0.419740776	0.580259224	20230825_08_d_mgc_100uM
434	0.461189772	0.538810228	20230505_48_d_Mdex_100nM
435	0.485697549	0.514302451	20210706_10_s_pgf2a_100nM
436	0.7194801	0.2805199	20191014_05_i_dop_10uM
437	0.36838487	0.63161513	20221207_07_i_Mlar_100nM
438	0.363147903	0.636852097	20220601_18_c_cic_10nM
439	0.654816439	0.345183561	20220304_11_d_npy_10nM
440	0.659745809	0.340254191	20200214_09_d_win55_1uM
441	0.601030392	0.398969608	20210611_05_i_s513_1uM
442	0.53124117	0.46875883	20230807_09_c_gad_100uM
443	0.542310251	0.457689749	20220324_25_c_bet_100nM
444	0.481222489	0.518777511	20230615_67_c_tir_10nM
445	0.599085599	0.400914401	20230607_22_c_lina_1nM
446	0.49822475	0.50177525	20190522_04_d_proc_100uM
447	0.360847028	0.639152972	20230424_02_d_eso_10nM
448	0.474315596	0.525684404	20230904_58_i_yy_10nM
449	0.483605639	0.516394361	20230417_10_d_ran_100uM
450	0.703841005	0.296158995	20210522_08_i_krebs_0uM
451	0.485461209	0.514538791	20230719_80_s_upa_10nM
452	0.615658078	0.384341922	20201116_09_i_8oh_10uM
453	0.284328588	0.715671412	20220811_19_c_ici_1uM
454	0.284017495	0.715982505	20230213_08_i_ome_10uM
455	0.411640372	0.588359628	20230926_50_i_trop_100uM
456	0.500962884	0.499037116	20230626_35_i_clon_10uM
457	0.370511393	0.629488607	20230725_62_d_ca_1mM
458	0.45350378	0.54649622	20230509_46_i_Mnet_10nM
459	0.343570232	0.656429768	20231020_34_c_fam_10uM
460	0.29432114	0.70567886	20230208_02_c_yoh_10nM
461	0.273024695	0.726975305	20221125_19_s_sita_100nM
462	0.615083462	0.384916538	20190812_07_d_dop_1uM
463	0.695888883	0.304111117	20230504_10_c_nore_1mM
464	0.404558185	0.595441815	20231003_35_c_rab_100uM
465	0.591683647	0.408316353	20190606_25_s_cpt_10uM
466	0.598484902	0.401515098	20230505_51_c_Mdex_100nM
467	0.42509103	0.57490897	20231020_57_c_fam_100uM
468	0.45373446	0.54626554	20230609_04_d_capt_10uM
469	0.715788749	0.284211251	20230807_48_i_glp1_1nM
470	0.698704534	0.301295466	20220304_09_c_yy_1nM
471	0.352493793	0.647506207	20231026_09_i_pro_1uM
472	0.275268487	0.724731513	20220624_08_c_pgd2_1uM
473	0.704564516	0.295435484	20210226_08_c_vas_100nM
474	0.401412405	0.598587595	20190508_05_i_dag_100nM
475	0.32931187	0.67068813	20220531_09_c_cic_100nM
476	0.276117941	0.723882059	20230414_08_c_dop_10uM
477	0.292935033	0.707064967	20210125_06_i_tak906_1uM
478	0.588999015	0.411000985	20230904_70_d_col_1uM
479	0.594530226	0.405469774	20230626_33_i_clon_100uM
480	0.299901776	0.700098224	20211115_20_s_aml_10uM
481	0.570046428	0.429953572	20230718_73_c_upa_100nM
482	0.421052005	0.578947995	20230608_04_d_sem_10nM
483	0.441832939	0.558167061	20230531_56_i_gip_10nM
484	0.564086227	0.435913773	20230623_21_d_sax_1nM
485	0.27568626	0.72431374	20221020_11_d_ome_1uM
486	0.632402924	0.367597076	20230904_09_c_col_1uM
487	0.381448297	0.618551703	20190424_08_i_bro_100uM
488	0.396442731	0.603557269	20231010_09_c_cloz_1uM
489	0.44579596	0.55420404	20230814_27_d_cer_1uM
490	0.497694293	0.502305707	20230614_75_i_s423_1uM
491	0.669055178	0.330944822	20230828_11_c_lix_100nM
492	0.418891441	0.581108559	20230529_03_c_glp1_100nM
493	0.679279511	0.320720489	20230808_18_d_val_100uM
494	0.406447272	0.593552728	20230829_23_d_dmso_141mM
495	0.509182219	0.490817781	20230927_41_d_apra_100nM
496	0.362925802	0.637074198	20210827_07_d_lop_10uM
497	0.592282959	0.407717041	20230226_13_d_sert_100uM
498	0.334279129	0.665720871	20190424_11_d_bro_100uM
499	0.566914271	0.433085729	20190108_01_d_cpt_100uM
500	0.462364378	0.537635622	20221219_04_d_sita_1uM
501	0.313588129	0.686411871	20221021_12_c_u466_1uM
502	0.610346615	0.389653385	20201214_13_i_ag_1nM
503	0.288267003	0.711732997	20221104_01_i_Mfev_100nM
504	0.349593296	0.650406704	20210712_03_d_u466_10uM
505	0.478956983	0.521043017	20220317_25_d_vil_1uM
506	0.639091909	0.360908091	20230804_14_d_olm_10uM
507	0.600512192	0.399487808	20230519_07_d_capt_1uM
508	0.592542999	0.407457001	20200121_14_d_dom_10uM
509	0.388532921	0.611467079	20230803_14_s_cef_10uM
510	0.561741812	0.438258188	20230817_20_c_zol_10uM
511	0.303908515	0.696091485	20230509_65_s_Mnet_10nM
512	0.715142732	0.284857268	20230719_89_i_upa_1nM
513	0.517980171	0.482019829	20230804_17_i_olm_10uM
514	0.450789713	0.549210287	20230909_40_c_feno_100uM
515	0.41237554	0.58762446	20230720_71_c_egta_10mM
516	0.407231888	0.592768112	20230712_81_c_cali_1uM
517	0.272941897	0.727058103	20211109_09_c_lub_100uM
518	0.592726907	0.407273093	20210127_08_c_tak906_10uM
519	0.559806686	0.440193314	20201202_10_d_flu_100uM
520	0.560137294	0.439862706	20220402_09_i_oxy_100uM
521	0.534723609	0.465276391	20230928_18_i_race_100uM
522	0.585418271	0.414581729	20230804_10_i_olm_100uM
523	0.597498987	0.402501013	20230926_100_c_ca_10mM
524	0.609329286	0.390670714	20230906_91_s_dul_100nM
525	0.276600193	0.723399807	20210915_17_c_atrov_100nM
526	0.544480811	0.455519189	20230432_09_c_tea_1mM
527	0.60749237	0.39250763	20230707_15_c_flup_10uM
528	0.497236675	0.502763325	20230724_58_d_egta_1mM
529	0.630670366	0.369329634	20200622_02_d_adr_10uM
530	0.275269232	0.724730768	20210826_14_i_sert_1uM
531	0.451435211	0.548564789	20231026_07_c_pro_10uM
532	0.532842638	0.467157362	20230821_42_d_dmso_14mM
533	0.359129447	0.640870553	20220319_03_i_ach_1uM
534	0.623334123	0.376665877	20230802_57_d_calc_1nM
535	0.436623556	0.563376444	20230815_78_s_val_10uM
536	0.435984166	0.564015834	20221219_05_d_sita_100nM
537	0.417578075	0.582421925	20230616_65_c_n214_1uM
538	0.538988807	0.461011193	20230310_17_s_pgi2_1uM
539	0.530285205	0.469714795	20230928_100_c_rab_10uM
540	0.509424568	0.490575432	20220204_07_c_amo_1uM
541	0.635766072	0.364233928	20231031_34_c_ins_10uM
542	0.316569626	0.683430374	20230822_91_d_ceti_1uM
543	0.560434283	0.439565717	20210622_09_c_idmt_100nM
544	0.649267561	0.350732439	20230907_08_d_gem_100uM
545	0.396245014	0.603754986	20230606_33_c_ex4_10uM
546	0.610113912	0.389886088	20230321_04_d_bup_10uM
547	0.487742895	0.512257105	20230810_30_c_los_1uM
548	0.48245506	0.51754494	20230814_36_d_cer_100nM
549	0.334876172	0.665123828	20231026_12_s_pro_10uM
550	0.315313196	0.684686804	20230423_16_i_ery_10uM
551	0.580778279	0.419221721	20230502_28_i_dia_10uM
552	0.281226921	0.718773079	20210603_02_d_pge2_100nM
553	0.514072456	0.485927544	20230830_48_d_ted_1nM
554	0.273013697	0.726986303	20221005_04_c_Mbwc_100nM
555	0.569189585	0.430810415	20230509_12_c_Mnet_10nM
556	0.677340349	0.322659651	20230323_02_i_fle_100uM
557	0.647597696	0.352402304	20200814_11_d_ola_1uM
558	0.601284186	0.398715814	20230928_69_c_ang_1uM
559	0.345519591	0.654480409	20220805_08_c_ilo_1nM
560	0.647716355	0.352283645	20230225_22_s_sert_10uM
561	0.348702722	0.651297278	20190624_10_c_mot_100nM
562	0.425322403	0.574677597	20220305_05_i_imiq_1uM
563	0.441420081	0.558579919	20211129_02_d_aml_1uM
564	0.511235416	0.488764584	20230505_30_i_Mapr_100nM
565	0.284385771	0.715614229	20231020_112_i_sco_1nM
566	0.544032657	0.455967343	20231020_86_s_fam_100uM
567	0.391417201	0.608582799	20221025_11_c_pge2_10nM
568	0.581490291	0.418509709	20230731_22_i_meto_10uM
569	0.696901286	0.303098714	20210530_04_c_krebs_0uM
570	0.724245752	0.275754248	20210226_14_i_vas_100nM
571	0.355645016	0.644354984	20220616_17_c_miso_100nM
572	0.275076724	0.724923276	20220614_14_i_omi_1nM
573	0.285533659	0.714466341	20220811_10_s_cim_10uM
574	0.370099493	0.629900507	20220531_04_i_cic_1nM
575	0.495648081	0.504351919	20231027_90_d_pro_100uM
576	0.44952476	0.55047524	20190531_08_i_iso_100uM
577	0.429743102	0.570256898	20230608_47_d_sem_10nM
578	0.514428814	0.485571186	20230309_04_d_vil_10uM
579	0.724287554	0.275712446	20200810_21_c_phy_10uM
580	0.474158594	0.525841406	20231101_38_d_oct_100nM
581	0.450822218	0.549177782	20230119_04_i_pge1_100nM
582	0.380278446	0.619721554	20230509_39_d_Mnet_10nM
583	0.545771715	0.454228285	20230928_59_c_ang_1uM
584	0.720906385	0.279093615	20191203_12_c_sum_100nM
585	0.370638954	0.629361046	20210108_06_c_dag_10nM
586	0.370371555	0.629628445	20231006_97_d_ang2_100nM
587	0.629214677	0.370785323	20230904_47_d_col_10uM
588	0.310230987	0.689769013	20210304_19_s_gran_100uM
589	0.436533731	0.563466269	20230312_04_i_8oh_1uM
590	0.32297591	0.67702409	20210714_12_d_sulp_10uM
591	0.638379913	0.361620087	20191202_12_c_apo_100nM
592	0.694913036	0.305086964	20230925_18_i_fenf_100uM
593	0.695875548	0.304124452	20210527_02_d_pge2_100nM
594	0.496694104	0.503305896	20230821_11_i_dmso_1mM
595	0.311051527	0.688948473	20220721_16_i_pgi2_10uM
596	0.33102602	0.66897398	20230711_28_d_est_100nM
597	0.307890747	0.692109253	20220606_15_i_ang2_100nM
598	0.282812731	0.717187269	20190716_13_s_sp_1uM
599	0.395860606	0.604139394	20200909_04_i_csp_1uM
600	0.397635576	0.602364424	20201109_01_d_8oh_1uM
601	0.488231085	0.511768915	20231108_07_c_Mfev_10nM
602	0.310196493	0.689803507	20211210_16_c_lis_10uM
603	0.497589551	0.502410449	20230505_27_i_Mdex_10nM
604	0.403481499	0.596518501	20190610_02_i_nka_1uM
605	0.347247449	0.652752551	20220314_23_d_his_100uM
606	0.522434289	0.477565711	20190102_08_c_cpt_10uM
607	0.637411019	0.362588981	20230613_07_d_lir_10nM
608	0.526920629	0.473079371	20230105_09_d_lina_1nM
609	0.352221914	0.647778086	20200526_04_d_phen_10uM
610	0.276519422	0.723480578	20230419_03_d_flu_100uM
611	0.55659667	0.44340333	20230926_99_d_sco_1nM
612	0.61199189	0.38800811	20230627_22_c_imi_100uM
613	0.650117423	0.349882577	20230621_11_c_clon_1uM
614	0.325203667	0.674796333	20220728_10_c_ex4_10uM
615	0.348768228	0.651231772	20230906_18_d_gem_100uM
616	0.489749394	0.510250606	20210105_01_d_ag_1nM
617	0.514910977	0.485089023	20230512_25_d_ato_1uM
618	0.548937999	0.451062001	20230710_42_c_iri_100uM
619	0.330922595	0.669077405	20220706_07_d_cim_1uM
620	0.667192837	0.332807163	20210611_04_i_s513_100nM
621	0.357347904	0.642652096	20230325_10_s_veh_0uM
622	0.444350844	0.555649156	20190708_11_c_sp_1uM
623	0.512610142	0.487389858	20231108_56_d_gin8_10nM
624	0.49154385	0.50845615	20230522_39_i_cin_1uM
625	0.273164983	0.726835017	20230419_07_c_cita_1mM
626	0.561871186	0.438128814	20231027_45_s_zac_10uM
627	0.531860053	0.468139947	20230928_111_i_ang_100nM
628	0.440762845	0.559237155	20220306_23_d_imiq_10uM
629	0.610178137	0.389821863	20230425_25_i_dag_100nM
630	0.581886693	0.418113307	20190606_07_d_drop_100uM
631	0.278894042	0.721105958	20220627_06_i_pge1_10uM
632	0.532647094	0.467352906	20230906_80_c_dul_100nM
633	0.664795221	0.335204779	20230712_06_c_est_1nM
634	0.603843473	0.396156527	20190805_07_d_dop_10uM
635	0.524594147	0.475405853	20230804_60_c_olm_10uM
636	0.273071911	0.726928089	20221020_10_s_ome_10uM
637	0.644169712	0.355830288	20210530_02_c_aitc_30uM
638	0.71488336	0.28511664	20230301_13_d_vil_10uM
639	0.381412666	0.618587334	20220325_06_i_bet_100nM
640	0.306260317	0.693739683	20230614_71_i_s423_10nM
641	0.505916368	0.494083632	20230810_12_s_los_10uM
642	0.276901664	0.723098336	20230329_10_c_cita_10uM
643	0.519993039	0.480006961	20230720_66_c_egta_100uM
644	0.471010155	0.528989845	20220901_10_s_mor_100uM
645	0.432468785	0.567531215	20210824_10_s_sert_10uM
646	0.272939886	0.727060114	20200904_01_d_ola_10nM
647	0.599655523	0.400344477	20210317_10_d_mor_100uM
648	0.466268702	0.533731298	20181221_13_c_cpt_100uM
649	0.445242047	0.554757953	20230602_27_i_dip_10uM
650	0.523837096	0.476162904	20230913_81_i_dul_1uM
651	0.414168462	0.585831538	20190502_10_s_apo_100uM
652	0.421945331	0.578054669	20230815_24_c_los_1uM
653	0.629594721	0.370405279	20190826_25_c_ldopa_1uM
654	0.526226662	0.473773338	20210903_06_i_pant_100uM
655	0.606419055	0.393580945	20210317_01_d_mor_1uM
656	0.279568373	0.720431627	20230706_19_s_zic_10mM
657	0.557072655	0.442927345	20220305_22_d_imiq_1uM
658	0.576347044	0.423652956	20220905_07_d_mor_1uM
659	0.710284196	0.289715804	20200319_14_d_sul_10uM
660	0.30638658	0.69361342	20221219_02_c_sita_100nM
661	0.273842371	0.726157629	20211115_09_c_aml_100uM
662	0.518538796	0.481461204	20230427_10_c_dia_10uM
663	0.34327937	0.65672063	20220603_10_s_ang2_100nM
664	0.430697239	0.569302761	20220721_02_d_pgi2_1uM
665	0.455590285	0.544409715	20210305_02_d_ery_10uM
666	0.321865488	0.678134512	20220211_14_d_asp_100nM
667	0.70451728	0.29548272	20230223_10_i_pge2_1uM
668	0.706809429	0.293190571	20230226_18_i_car_1uM
669	0.380727313	0.619272687	20221229_03_d_sita_10nM
670	0.575415506	0.424584494	20230623_01_c_sax_1nM
671	0.598886914	0.401113086	20230714_02_d_pro_100uM
672	0.517853011	0.482146989	20210812_16_c_esc_1mM
673	0.3507551	0.6492449	20230509_04_c_Mnet_1nM
674	0.537645958	0.462354042	20220309_18_c_cap_10uM
675	0.308362071	0.691637929	20231013_70_c_carv_1uM
676	0.526616005	0.473383995	20230814_42_i_cer_1uM
677	0.495937602	0.504062398	20231110_57_i_malt_100uM
678	0.387693408	0.612306592	20221114_01_d_Mlar_100nM
679	0.480289692	0.519710308	20230511_24_c_cpa_1uM
680	0.347695554	0.652304446	20230828_49_d_lix_10nM
681	0.596526998	0.403473002	20230829_09_c_mgc_1uM
682	0.294925598	0.705074402	20230906_07_d_gem_10uM
683	0.561916518	0.438083482	20231020_96_d_ang_10nM
684	0.291303571	0.708696429	20230706_20_s_zic_10mM
685	0.327709659	0.672290341	20230629_21_s_lic_1mM
686	0.436749455	0.563250545	20231018_31_i_pali_10uM
687	0.654845776	0.345154224	20200909_03_i_csp_10uM
688	0.602335054	0.397664946	20200320_06_c_drop_10uM
689	0.292207499	0.707792501	20230130_05_c_yoh_100nM
690	0.586884984	0.413115016	20230928_09_c_race_1uM
691	0.464499751	0.535500249	20201112_04_i_8oh_10uM
692	0.417240244	0.582759756	20231025_28_c_mpa_10nM
693	0.446774381	0.553225619	20230809_56_d_val_10uM
694	0.51099228	0.48900772	20190814_18_i_apo_1uM
695	0.438873572	0.561126428	20230913_16_i_fenf_1uM
696	0.31625514	0.68374486	20201117_09_i_2m5ht_10uM
697	0.555183849	0.444816151	20230130_02_d_yoh_100nM
698	0.554384209	0.445615791	20200318_09_d_drop_1uM
699	0.280982995	0.719017005	20210819_14_i_cita_10uM
700	0.482310032	0.517689968	20231012_105_c_dul_100nM
701	0.67609115	0.32390885	20230310_07_d_tre_100nM
702	0.513696925	0.486303075	20210125_10_d_tak906_100uM
703	0.27986941	0.72013059	20220317_10_s_vil_10uM
704	0.702465312	0.297534688	20200120_13_c_win55_100nM
705	0.586386683	0.413613317	20230830_07_i_lix_10nM
706	0.372929481	0.627070519	20220303_22_d_npy_10nM
707	0.390505615	0.609494385	20190502_14_d_dop_100uM
708	0.453844549	0.546155451	20230207_13_d_yoh_100nM
709	0.543747377	0.456252623	20230728_49_c_pth_10nM
710	0.508743601	0.491256399	20230324_08_d_oxy_1uM
711	0.406035345	0.593964655	20211202_13_d_lth_1uM
712	0.524271402	0.475728598	20230926_80_c_race_10uM
713	0.391058513	0.608941487	20201105_04_i_pal_10uM
714	0.272984696	0.727015304	20190327_13_s_cpt_100uM
715	0.29381407	0.70618593	20220315_26_c_hex_10uM
716	0.350597085	0.649402915	20210305_18_c_ery_1uM
717	0.279329366	0.720670634	20221213_01_c_Mbwc_100nM
718	0.419954606	0.580045394	20220624_20_s_pgd2_1uM
719	0.446005273	0.553994727	20210515_04_c_krebs_0uM
720	0.53401983	0.46598017	20230315_01_d_miso_1uM
721	0.354333883	0.645666117	20220610_02_d_tre_10nM
722	0.451232252	0.548767748	20230621_29_i_clon_100uM
723	0.450412052	0.549587948	20230313_14_c_miso_100nM
724	0.525705074	0.474294926	20230822_90_c_s141_10uM
725	0.466246824	0.533753176	20190425_06_c_na_100uM
726	0.55373879	0.44626121	20230731_08_i_meto_100uM
727	0.713855379	0.286144621	20210512_08_i_oxy_10uM
728	0.420248758	0.579751242	20230321_16_s_fle_10uM
729	0.551141436	0.448858564	20231020_73_d_fam_1mM
730	0.530283557	0.469716443	20230727_19_i_17ah_100uM
731	0.446284408	0.553715592	20230904_64_i_dmso_141mM
732	0.485003245	0.514996755	20210906_18_c_ome_10uM
733	0.289987202	0.710012798	20231108_57_s_gin8_10nM
734	0.626021926	0.373978074	20191205_03_c_s218_100nM
735	0.476768009	0.523231991	20231004_05_d_tamo_1mM
736	0.340523712	0.659476288	20230816_17_i_yoh_100uM
737	0.708921659	0.291078341	20230710_11_i_flup_100nM
738	0.276390601	0.723609399	20230320_08_d_miso_10uM
739	0.419550885	0.580449115	20221214_10_s_Mpgd2_1uM
740	0.462629543	0.537370457	20230830_32_i_ted_1nM
741	0.484325385	0.515674615	20221209_01_d_Mfev_100nM
742	0.397922475	0.602077525	20190418_14_c_fle_100uM
743	0.392745755	0.607254245	20230228_09_s_oxy_10uM
744	0.348158194	0.651841806	20190815_14_i_dop_10uM
745	0.517160582	0.482839418	20210713_12_d_sulp_10uM
746	0.601872533	0.398127467	20231006_110_d_metf_10uM
747	0.273883917	0.726116083	20220727_14_i_bwc_1nM
748	0.276325207	0.723674793	20230707_42_i_flup_1uM
749	0.434356222	0.565643778	20231018_25_i_pali_1uM
750	0.438328097	0.561671903	20230711_06_d_est_10nM
751	0.27293948	0.72706052	20220718_06_i_pgi2_10uM
752	0.651154735	0.348845265	20210831_11_d_pant_1uM
753	0.27711176	0.72288824	20230413_06_d_cita_100uM
754	0.531081556	0.468918444	20231020_15_c_carv_10uM
755	0.461427352	0.538572648	20230804_77_d_val_10uM
756	0.419143197	0.580856803	20210823_05_i_sert_10uM
757	0.315186996	0.684813004	20220318_03_i_bet_10uM
758	0.27293937	0.72706063	20210714_04_i_riv_10nM
759	0.548099421	0.451900579	20230307_05_c_pge2_100nM
760	0.723107636	0.276892364	20200319_07_i_drop_10uM
761	0.374462611	0.625537389	20230432_18_i_tea_100uM
762	0.281746465	0.718253535	20220602_01_d_cic_1nM
763	0.610850626	0.389149374	20181221_03_s_cpt_100uM
764	0.545381673	0.454618327	20220526_01_d_ang_10nM
765	0.440072325	0.559927675	20190611_14_s_cpt_1uM
766	0.458832461	0.541167539	20230331_12_i_flu_100uM
767	0.505866932	0.494133068	20230519_04_d_capt_1uM
768	0.285953123	0.714046877	20230529_78_d_gad_100uM
769	0.68143178	0.31856822	20230510_10_d_ato_100uM
770	0.417993427	0.582006573	20220610_01_d_tre_1nM
771	0.318986372	0.681013628	20190815_17_i_apo_10uM
772	0.351355249	0.648644751	20210721_06_i_clop_1uM
773	0.578871688	0.421128312	20230531_55_c_gip_1uM
774	0.43280794	0.56719206	20210515_05_i_aitc_10uM
775	0.595628628	0.404371372	20231110_76_i_c999_10uM
776	0.524339177	0.475660823	20200909_08_d_csp_1uM
777	0.516153134	0.483846866	20220613_02_d_omi_10nM
778	0.653468923	0.346531077	20190514_13_d_2m5ht_100uM
779	0.645544591	0.354455409	20230718_31_i_pro_10uM
780	0.406167532	0.593832468	20230710_49_s_tea_1mM
781	0.521018281	0.478981719	20190830_05_d_pru_1uM
782	0.276914593	0.723085407	20221122_01_d_Mlar_1nM
783	0.708232527	0.291767473	20230822_13_i_ram_100uM
784	0.42322839	0.57677161	20230926_17_i_trop_10uM
785	0.472606642	0.527393358	20231107_11_d_eve_10nM
786	0.387591365	0.612408635	20200811_13_d_phy_10uM
787	0.473284929	0.526715071	20210623_05_i_idmt_10nM
788	0.360464531	0.639535469	20220615_18_c_omi_10nM
789	0.334631615	0.665368385	20201019_04_i_pal_1uM
790	0.45158731	0.54841269	20210105_10_c_ag_10nM
791	0.575648307	0.424351693	20210127_10_d_tak906_100uM
792	0.715668901	0.284331099	20231020_118_i_pro_10uM
793	0.649232931	0.350767069	20190531_21_c_iso_100uM
794	0.3987969	0.6012031	20231026_37_c_mpa_1uM
795	0.341670797	0.658329203	20230926_01_d_trop_1uM
796	0.284441824	0.715558176	20220121_20_s_roli_10nM
797	0.441547148	0.558452852	20231010_62_s_ins_1uM
798	0.402886444	0.597113556	20230613_09_d_lir_1uM
799	0.321341308	0.678658692	20220317_07_c_vil_10uM
800	0.492526646	0.507473354	20220307_05_i_gaba_10uM
801	0.453315243	0.546684757	20231011_03_d_cef_10uM
802	0.604524883	0.395475117	20200121_05_i_dom_1uM
803	0.568890102	0.431109898	20230510_38_i_ato_1uM
804	0.274130426	0.725869574	20220721_05_i_pgi2_1uM
805	0.523435287	0.476564713	20190711_13_d_nkb_100nM
806	0.528010902	0.471989098	20190710_11_c_sp_1uM
807	0.50857778	0.49142222	20230502_07_d_iri_10uM
808	0.724144089	0.275855911	20200622_06_i_adr_100uM
809	0.318259344	0.681740656	20210301_05_i_gran_10uM
810	0.685571647	0.314428353	20190521_21_i_gaba_100uM
811	0.66749452	0.33250548	20230416_07_c_sul_1uM
812	0.296141733	0.703858267	20210305_19_s_ery_100uM
813	0.497301158	0.502698842	20200120_14_d_win55_1uM
814	0.643421602	0.356578398	20230807_79_c_glp1_10nM
815	0.462031501	0.537968499	20190522_06_c_proc_100uM
816	0.655233387	0.344766613	20230718_59_c_upa_100nM
817	0.65956174	0.34043826	20200121_15_i_dom_10uM
818	0.555089266	0.444910734	20230803_22_d_cef_1uM
819	0.43938262	0.56061738	20210305_03_d_ery_100uM
820	0.396670294	0.603329706	20210115_08_d_mot_10nM
821	0.45387177	0.54612823	20230907_97_s_dmso_141mM
822	0.481878551	0.518121449	20230509_76_c_Msco_1nM
823	0.705867081	0.294132919	20200629_05_c_adr_100uM
824	0.724287759	0.275712241	20230313_07_i_miso_1uM
825	0.723236478	0.276763522	20220324_21_i_bet_1uM
826	0.683343089	0.316656911	20231026_22_c_pro_10uM
827	0.349709195	0.650290805	20230710_04_d_tea_1mM
828	0.404048558	0.595951442	20230703_11_i_ceti_1uM
829	0.272985867	0.727014133	20211026_01_d_metf_1uM
830	0.380538727	0.619461273	20220218_10_s_azi_10uM
831	0.654779116	0.345220884	20200325_16_d_sul_10uM
832	0.540527095	0.459472905	20210615_04_i_s513_100nM
833	0.273010682	0.726989318	20221130_02_d_Mlar_10nM
834	0.339247727	0.660752273	20220719_12_d_pgi2_1uM
835	0.275364202	0.724635798	20221201_05_c_Mlar_10nM
836	0.400662989	0.599337011	20231006_99_d_ang2_10nM
837	0.654609778	0.345390222	20230425_24_c_pru_100uM
838	0.564701187	0.435298813	20230829_42_d_ato_100uM
839	0.582684934	0.417315066	20210511_01_d_mor_1uM
840	0.279762231	0.720237769	20220726_14_i_bwc_1nM
841	0.560226452	0.439773548	20190429_04_d_na_100uM
842	0.491800735	0.508199265	20220317_21_c_vil_1uM
843	0.305398707	0.694601293	20220808_17_s_ilo_10nM
844	0.278022086	0.721977914	20211019_15_i_lub_10uM
845	0.516691537	0.483308463	20210112_03_d_mot_1uM
846	0.27294064	0.72705936	20210302_04_i_gran_100uM
847	0.441043606	0.558956394	20230724_50_c_egta_10mM
848	0.513710678	0.486289322	20230620_08_i_n214_10nM
849	0.358142616	0.641857384	20231106_23_i_levo_100nM
850	0.472688191	0.527311809	20190524_11_c_prop_100uM
851	0.27297852	0.72702148	20210817_09_i_cita_1mM
852	0.724017855	0.275982145	20190523_24_c_prop_100uM
853	0.298687892	0.701312108	20220609_15_i_tre_100nM
854	0.359875666	0.640124334	20220624_06_i_pgd2_10uM
855	0.637383067	0.362616933	20220315_08_d_bet_100uM
856	0.587955717	0.412044283	20220323_16_c_bet_1uM
857	0.719854986	0.280145014	20230127_01_d_lub_10uM
858	0.585109389	0.414890611	20230720_81_s_egta_1mM
859	0.27318629	0.72681371	20210727_07_c_clop_10nM
860	0.599316888	0.400683112	20230328_15_d_fle_100uM
861	0.398045666	0.601954334	20220326_01_d_at_1uM
862	0.525699624	0.474300376	20210507_17_i_krebs_0uM
863	0.623602795	0.376397205	20230814_34_c_cer_100nM
864	0.324548611	0.675451389	20221230_01_c_lina_100nM
865	0.501958852	0.498041148	20231025_02_d_pro_10uM
866	0.394129012	0.605870988	20190531_12_s_cpt_1uM
867	0.346418051	0.653581949	20190426_04_d_ldopa_50uM
868	0.721024648	0.278975352	20200528_05_c_phen_1uM
869	0.466899031	0.533100969	20220725_03_i_sulp_100nM
870	0.508808795	0.491191205	20211019_03_d_lub_100uM
871	0.536715003	0.463284997	20220330_23_i_car_100uM
872	0.583333861	0.416666139	20210106_12_c_dag_10nM
873	0.687101575	0.312898425	20230704_26_i_ceti_10nM
874	0.587798541	0.412201459	20210630_18_c_pgf2a_10nM
875	0.602998849	0.397001151	20230508_23_d_Mapr_10nM
876	0.364073093	0.635926907	20230511_39_s_sn38_10uM
877	0.395620221	0.604379779	20181228_05_i_cpt_10uM
878	0.491503706	0.508496294	20230330_08_s_ici_10uM
879	0.3320444	0.6679556	20220622_05_i_pgd2_1uM
880	0.654093248	0.345906752	20231019_31_c_pro_100uM
881	0.311996208	0.688003792	20220609_01_d_tre_1nM
882	0.581287803	0.418712197	20230601_83_c_tec_10uM
883	0.371932722	0.628067278	20190611_26_c_mot_100nM
884	0.411846342	0.588153658	20230312_13_d_8oh_100uM
885	0.409354578	0.590645422	20230609_01_d_sem_1uM
886	0.295824129	0.704175871	20231013_38_d_carv_10uM
887	0.497696939	0.502303061	20230728_63_d_ca_1mM
888	0.508712015	0.491287985	20230815_77_s_val_10uM
889	0.531666284	0.468333716	20190523_21_c_sul_100uM
890	0.341318126	0.658681874	20230629_26_i_lic_10mM
891	0.280150222	0.719849778	20220221_06_i_azi_10uM
892	0.357400547	0.642599453	20190611_13_d_mot_100nM
893	0.578874574	0.421125426	20211129_07_c_aml_100uM
894	0.55137433	0.44862567	20190524_09_c_proc_100uM
895	0.499371138	0.500628862	20230427_05_d_dia_100uM
896	0.27330826	0.72669174	20220401_04_c_yoh_10uM
897	0.649378361	0.350621639	20220307_08_c_gaba_1uM
898	0.35982225	0.64017775	20230911_99_c_bwc_100nM
899	0.616909041	0.383090959	20231003_23_i_rab_100uM
900	0.392992654	0.607007346	20220620_18_c_miso_1uM
901	0.413863434	0.586136566	20231027_38_i_zac_100uM
902	0.495975833	0.504024167	20231010_65_i_ins_1uM
903	0.649240217	0.350759783	20210630_10_s_pgf2a_100nM
904	0.510588346	0.489411654	20230727_37_i_17ah_1uM
905	0.558448513	0.441551487	20220319_29_i_ach_100nM
906	0.273668143	0.726331857	20211015_12_d_ome_100uM
907	0.618052158	0.381947842	20210630_20_s_pgf2a_100nM
908	0.720611905	0.279388095	20220403_03_i_oxy_100nM
909	0.365949875	0.634050125	20230802_41_s_calc_10nM
910	0.611372368	0.388627632	20231012_33_d_lan_100uM
911	0.666620539	0.333379461	20190522_23_d_npy_100nM
912	0.538027554	0.461972446	20190424_09_c_bro_100uM
913	0.351453273	0.648546727	20221003_04_d_Mbwc_100nM
914	0.575658226	0.424341774	20230302_11_c_vil_100uM
915	0.430515813	0.569484187	20220614_01_d_omi_1nM
916	0.291985955	0.708014045	20220808_10_c_ilo_100nM
917	0.487003423	0.512996577	20190710_18_c_nka_100nM
918	0.331264617	0.668735383	20220303_19_c_yy_1nM
919	0.436004018	0.563995982	20230509_52_i_Mapr_100nM
920	0.633427082	0.366572918	20220303_28_c_yy_10nM
921	0.273128286	0.726871714	20220127_18_s_amo_100nM
922	0.329197533	0.670802467	20220620_19_c_miso_10uM
923	0.662995125	0.337004875	20190902_06_c_pru_10uM
924	0.562407659	0.437592341	20230621_22_c_clon_100uM
925	0.500551823	0.499448177	20210126_09_c_tak906_100uM
926	0.513860074	0.486139926	20190821_08_i_iso_10uM
927	0.490488734	0.509511266	20230926_113_i_race_100uM
928	0.724059885	0.275940115	20220326_07_d_at_100uM
929	0.307404147	0.692595853	20230811_38_c_nore_1mM
930	0.519644685	0.480355315	20231005_54_c_pbg_1uM
931	0.605640909	0.394359091	20230608_59_d_sem_10nM
932	0.398767274	0.601232726	20230310_13_i_tre_100nM
933	0.588041074	0.411958926	20230627_14_c_imi_100uM
934	0.586943196	0.413056804	20230601_21_d_gip_1uM
935	0.55911719	0.44088281	20220307_26_i_gaba_1uM
936	0.395946414	0.604053586	20190506_17_d_csp_100uM
937	0.43141564	0.56858436	20230323_08_d_oxy_1uM
938	0.716533428	0.283466572	20191024_03_c_na_100nM
939	0.273031008	0.726968992	20221025_17_i_pge2_1uM
940	0.386040727	0.613959273	20230315_04_c_cim_100uM
941	0.524373688	0.475626312	20231107_30_c_eve_10nM
942	0.273139445	0.726860555	20210615_10_s_s513_10uM
943	0.593810151	0.406189849	20220326_11_c_at_100uM
944	0.607511943	0.392488057	20191203_11_i_sum_100nM
945	0.487946746	0.512053254	20230420_06_i_lina_100nM
946	0.474322011	0.525677989	20230904_92_i_col_100uM
947	0.42675583	0.57324417	20230720_70_c_egta_10mM
948	0.50211614	0.49788386	20230817_31_i_tec_10uM
949	0.585361698	0.414638302	20230428_14_c_iri_100uM
950	0.569701015	0.430298985	20190612_10_s_cpt_1uM
951	0.366556537	0.633443463	20230605_01_c_dip_1mM
952	0.525757986	0.474242014	20200811_17_c_phy_1uM
953	0.622181111	0.377818889	20191028_02_i_bro_100nM
954	0.58992205	0.41007795	20230706_40_c_zic_10mM
955	0.648247996	0.351752004	20210317_18_c_mor_1uM
956	0.664718207	0.335281793	20210507_16_i_aitc_100uM
957	0.687909743	0.312090257	20220326_30_s_at_10uM
958	0.527390547	0.472609453	20210727_10_s_clop_1uM
959	0.423712989	0.576287011	20231010_49_c_ins_10uM
960	0.697797976	0.302202024	20220403_09_c_oxy_10uM
961	0.273368148	0.726631852	20210305_08_c_ery_10uM
962	0.386175936	0.613824064	20220319_01_d_ach_100nM
963	0.704771216	0.295228784	20230928_87_c_ang_1uM
964	0.478297131	0.521702869	20230328_09_c_flu_100uM
965	0.376204439	0.623795561	20201125_09_i_2m5ht_1uM
966	0.307525449	0.692474551	20231020_33_d_fam_1mM
967	0.581346914	0.418653086	20230430_23_d_zol_100uM
968	0.719458081	0.280541919	20200311_08_i_proc_10uM
969	0.504136342	0.495863658	20220111_18_s_lis_10uM
970	0.54517275	0.45482725	20211026_06_i_metf_100uM
971	0.43983135	0.56016865	20230825_47_d_riv_100nM
972	0.604403625	0.395596375	20230326_08_c_dom_1uM
973	0.514367305	0.485632695	20230515_02_d_sco_100nM
974	0.355052797	0.644947203	20220214_02_d_azi_100uM
975	0.427997414	0.572002586	20230703_23_i_ceti_100nM
976	0.452939404	0.547060596	20211026_07_c_metf_1uM
977	0.717638096	0.282361904	20200323_04_d_R+S_1uM
978	0.482683915	0.517316085	20230308_15_i_tre_10nM
979	0.561342936	0.438657064	20230906_84_i_dul_1uM
980	0.486685226	0.513314774	20230626_31_c_clon_10uM
981	0.291921106	0.708078894	20190814_24_s_nkb_1uM
982	0.414218984	0.585781016	20220331_05_d_car_1uM
983	0.285969928	0.714030072	20201028_10_i_pal_10uM
984	0.540012019	0.459987981	20230515_19_i_sco_100nM
985	0.478265629	0.521734371	20220322_01_s_bet_10uM
986	0.397156468	0.602843532	20190813_07_d_apo_1uM
987	0.493334995	0.506665005	20230432_41_d_dia_100uM
988	0.476593252	0.523406748	20220222_17_c_ran_1mM
989	0.489391625	0.510608375	20231031_12_d_mpa_10nM
990	0.294249723	0.705750277	20230312_08_c_8oh_10uM
991	0.588560144	0.411439856	20230430_44_d_zol_100uM
992	0.485622587	0.514377413	20230628_63_s_glp2_10nM
993	0.685527618	0.314472382	20220402_17_c_fle_10uM
994	0.72201533	0.27798467	20231020_101_d_ang_10nM
995	0.68354595	0.31645405	20230430_28_i_sn38_100uM
996	0.645499164	0.354500836	20190813_20_s_na_100uM
997	0.464152913	0.535847087	20211206_09_c_bup_1mM
998	0.522804551	0.477195449	20220310_26_i_eso_1nM
999	0.549220903	0.450779097	20220916_01_c_lub_1uM
1000	0.282732863	0.717267137	20220614_15_i_omi_10nM
1001	0.483078969	0.516921031	20230925_67_d_trop_10uM
1002	0.536423189	0.463576811	20230926_72_i_race_10uM
1003	0.724196729	0.275803271	20200320_12_c_drop_1uM
1004	0.632868988	0.367131012	20220323_13_c_his_1uM
1005	0.397821007	0.602178993	20231027_07_d_zac_10uM
1006	0.489105921	0.510894079	20220307_06_i_veh_0uM
1007	0.273198919	0.726801081	20211207_03_d_bup_1mM
1008	0.563246894	0.436753106	20230302_01_d_u466_10uM
1009	0.281638225	0.718361775	20210831_05_i_pant_10uM
1010	0.362206997	0.637793003	20230431_30_d_tea_100uM
1011	0.41953714	0.58046286	20220319_06_c_ach_1uM
1012	0.37349744	0.62650256	20230605_51_d_ex4_10uM
1013	0.273185693	0.726814307	20220916_17_d_ici_10uM
1014	0.662177478	0.337822522	20230228_12_d_atrov_100nM
1015	0.273262135	0.726737865	20211201_08_c_lth_10uM
1016	0.423746842	0.576253158	20230428_05_d_iri_10uM
1017	0.351822051	0.648177949	20201125_04_i_2m5ht_1uM
1018	0.272940559	0.727059441	20220223_18_c_ran_10uM
1019	0.388517505	0.611482495	20210820_06_i_cita_1mM
1020	0.609289815	0.390710185	20200817_05_i_ola_10uM
1021	0.327585127	0.672414873	20230601_12_s_gip_100nM
1022	0.272952177	0.727047823	20230324_17_d_fle_1uM
1023	0.320793036	0.679206964	20220531_08_c_cic_10nM
1024	0.333743046	0.666256954	20220328_04_d_car_100uM
1025	0.551981906	0.448018094	20230807_31_d_gad_1uM
1026	0.272955593	0.727044407	20210823_10_s_sert_10uM
1027	0.32618204	0.67381796	20230928_55_s_rab_10uM
1028	0.274427398	0.725572602	20220627_07_c_pge1_100nM
1029	0.721779499	0.278220501	20200324_08_i_R+S_1uM
1030	0.425107438	0.574892562	20230627_58_d_glp2_1nM
1031	0.411623924	0.588376076	20230423_18_c_pru_1uM
1032	0.570731514	0.429268486	20230316_12_d_miso_1uM
1033	0.724135787	0.275864213	20200325_06_c_R+S_10uM
1034	0.598280584	0.401719416	20231010_24_c_apra_10nM
1035	0.723599078	0.276400922	20220313_27_c_cap_10uM
1036	0.402810807	0.597189193	20230531_04_d_tec_10uM
1037	0.519991056	0.480008944	20230606_47_s_ola_100uM
1038	0.691186324	0.308813676	20210721_08_c_clop_100nM
1039	0.288867365	0.711132635	20230209_14_i_ome_1uM
1040	0.523221222	0.476778778	20210112_08_c_mot_100nM
1041	0.481013421	0.518986579	20231020_58_c_fam_1mM
1042	0.597066739	0.402933261	20200820_02_d_ond_10uM
1043	0.723513253	0.276486747	20220326_13_d_at_100uM
1044	0.622016295	0.377983705	20231013_63_d_ang_1uM
1045	0.28983412	0.71016588	20220324_26_d_hex_10uM
1046	0.698206022	0.301793978	20230602_40_i_dip_10uM
1047	0.719986128	0.280013872	20200619_15_c_adr_100uM
1048	0.549555521	0.450444479	20230529_01_c_glp1_1nM
1049	0.558404915	0.441595085	20230304_33_c_5ht_100uM
1050	0.28598825	0.71401175	20230327_16_c_cim_100uM
1051	0.42258901	0.57741099	20210610_13_d_s513_10uM
1052	0.275941444	0.724058556	20220623_14_i_pgd2_100nM
1053	0.441827132	0.558172868	20230531_20_c_tec_10uM
1054	0.71908568	0.28091432	20220401_21_d_yoh_10uM
1055	0.460770373	0.539229627	20201202_12_d_flu_1uM
1056	0.603518365	0.396481635	20220705_11_i_cim_10uM
1057	0.511944496	0.488055504	20230511_16_c_cpa_10uM
1058	0.551806254	0.448193746	20230502_22_c_iri_100uM
1059	0.447066548	0.552933452	20230906_70_s_ted_10nM
1060	0.550593359	0.449406641	20210126_13_i_tak906_1uM
1061	0.666907814	0.333092186	20190531_15_c_R+S_100uM
1062	0.708107788	0.291892212	20200313_06_c_proc_1uM
1063	0.66250533	0.33749467	20210511_06_c_mor_10uM
1064	0.470310315	0.529689685	20230911_104_d_hm01_1uM
1065	0.284190065	0.715809935	20210621_06_i_idmt_100nM
1066	0.627845841	0.372154159	20231027_89_i_mpa_100nM
1067	0.278119533	0.721880467	20230110_07_i_tre_100nM
1068	0.72384595	0.27615405	20230305_06_i_vas_1uM
1069	0.272969331	0.727030669	20221020_17_i_u466_1uM
1070	0.702712275	0.297287725	20230504_18_c_nore_10uM
1071	0.326380387	0.673619613	20220305_04_i_imiq_10uM
1072	0.288620183	0.711379817	20230113_06_d_tre_1nM
1073	0.419118717	0.580881283	20230802_10_s_olm_10uM
1074	0.421460319	0.578539681	20230713_02_d_mpa_10nM
1075	0.286838966	0.713161034	20230621_23_s_clon_10uM
1076	0.670606148	0.329393852	20200817_15_i_ola_10uM
1077	0.509047198	0.490952802	20231004_45_c_tamo_10uM
1078	0.276136294	0.723863706	20220914_07_d_ici_10uM
1079	0.668347941	0.331652059	20230825_49_i_pro_100uM
1080	0.479692739	0.520307261	20230503_55_i_risp_10uM
1081	0.440756256	0.559243744	20200310_04_d_dom_10uM
1082	0.318017272	0.681982728	20220330_10_c_car_1uM
1083	0.466244249	0.533755751	20230417_15_i_dop_1uM
1084	0.649220429	0.350779571	20230904_17_d_col_10uM
1085	0.336034738	0.663965262	20230704_21_i_ceti_1uM
1086	0.293051207	0.706948793	20220817_03_i_lub_10uM
1087	0.57614099	0.42385901	20230727_04_c_17ah_100uM
1088	0.599644314	0.400355686	20230525_07_d_glp1_1nM
1089	0.724223428	0.275776572	20200330_14_c_s141_100nM
1090	0.669825803	0.330174197	20230810_34_c_proc_10uM
1091	0.494000873	0.505999127	20231025_04_i_pro_100uM
1092	0.713468784	0.286531216	20191014_06_i_sum_10uM
1093	0.283365821	0.716634179	20220214_18_s_azi_10uM
1094	0.490358421	0.509641579	20230605_50_d_ex4_1uM
1095	0.584417762	0.415582238	20230623_53_d_cali_100nM
1096	0.424121487	0.575878513	20231006_47_i_cloz_10uM
1097	0.724271194	0.275728806	20200624_08_d_adr_10uM
1098	0.539241947	0.460758053	20230127_03_d_mor_10uM
1099	0.272962282	0.727037718	20220330_04_c_car_100uM
1100	0.640683215	0.359316785	20200811_09_d_phy_100uM
1101	0.313268739	0.686731261	20211130_18_c_lth_10uM
1102	0.431562464	0.568437536	20231013_13_d_lan_100uM
1103	0.481056867	0.518943133	20230927_63_i_apra_1uM
1104	0.48421886	0.51578114	20230714_61_i_cali_100nM
1105	0.281755998	0.718244002	20211210_05_i_lis_10uM
1106	0.302276326	0.697723674	20230718_77_i_upa_10nM
1107	0.479878839	0.520121161	20210305_13_i_ery_1uM
1108	0.51752827	0.48247173	20230607_21_c_lina_10nM
1109	0.345151082	0.654848918	20220624_10_s_pgd2_1uM
1110	0.598444143	0.401555857	20190813_09_c_apo_1uM
1111	0.560959914	0.439040086	20230311_13_d_8oh_100uM
1112	0.394852096	0.605147904	20231013_86_i_carv_100nM
1113	0.595903811	0.404096189	20220328_13_d_car_10uM
1114	0.592467035	0.407532965	20230804_65_s_olm_10uM
1115	0.529752823	0.470247177	20230713_56_i_mpa_100nM
1116	0.542829687	0.457170313	20230323_06_c_yoh_1uM
1117	0.361667091	0.638332909	20230906_74_i_dul_10nM
1118	0.463738146	0.536261854	20230425_04_i_pal_10uM
1119	0.550376773	0.449623227	20230504_19_i_nore_1mM
1120	0.574306977	0.425693023	20190611_11_d_nkb_1uM
1121	0.347647828	0.652352172	20230818_31_i_ram_1uM
1122	0.529868458	0.470131542	20231005_08_d_cpbg_100uM
1123	0.507025893	0.492974107	20231005_16_i_cpbg_1uM
1124	0.298604254	0.701395746	20230511_37_s_sn38_10uM
1125	0.504145662	0.495854338	20230928_82_i_ang_100nM
1126	0.676545653	0.323454347	20210503_18_c_mor_1uM
1127	0.606465456	0.393534544	20210516_08_i_krebs_0uM
1128	0.276543298	0.723456702	20210827_02_d_sert_10uM
1129	0.472428232	0.527571768	20201111_05_c_8oh_1uM
1130	0.49014806	0.50985194	20230802_06_i_olm_1uM
1131	0.684541729	0.315458271	20190611_02_i_nkb_1uM
1132	0.29287964	0.70712036	20190326_07_i_apo_100uM
1133	0.350615563	0.649384437	20220324_28_c_hex_10uM
1134	0.445451277	0.554548723	20230602_22_d_dip_100uM
1135	0.687977992	0.312022008	20230629_07_c_lic_10mM
1136	0.430213559	0.569786441	20201209_01_d_flu_100uM
1137	0.525315798	0.474684202	20200327_10_d_s141_10uM
1138	0.356969609	0.643030391	20220805_13_d_ilo_100nM
1139	0.49783195	0.50216805	20210223_13_c_vas_10nM
1140	0.472452985	0.527547015	20230907_32_d_gem_10uM
1141	0.481559427	0.518440573	20201208_19_s_flu_1uM
1142	0.547065497	0.452934503	20190708_02_i_nka_100nM
1143	0.672964667	0.327035333	20230822_78_d_eso_1nM
1144	0.665274221	0.334725779	20201028_05_c_pal_1uM
1145	0.418643566	0.581356434	20220309_07_c_cap_100uM
1146	0.389950426	0.610049574	20230509_23_c_Msco_10nM
1147	0.518997971	0.481002029	20231003_108_s_cpbg_10uM
1148	0.514456864	0.485543136	20230927_07_d_flu_100uM
1149	0.608663169	0.391336831	20230515_27_i_sco_100nM
1150	0.468274945	0.531725055	20200827_08_d_5ht_1uM
1151	0.568330011	0.431669989	20210112_06_i_mot_10nM
1152	0.275025825	0.724974175	20211110_06_i_aml_100uM
1153	0.717226098	0.282773902	20200619_18_c_phen_100uM
1154	0.539825305	0.460174695	20230615_06_c_s423_1uM
1155	0.667951492	0.332048508	20200319_04_d_drop_1uM
1156	0.355627285	0.644372715	20220316_28_d_vil_1uM
1157	0.723973429	0.276026571	20230718_09_d_pro_1uM
1158	0.468291257	0.531708743	20230210_15_s_ome_10uM
1159	0.662169243	0.337830757	20230515_22_i_sco_10nM
1160	0.599459096	0.400540904	20191205_11_i_c999_100nM
1161	0.599690931	0.400309069	20210106_04_i_dag_10nM
1162	0.619862709	0.380137291	20230505_73_i_Mdex_10nM
1163	0.667341672	0.332658328	20201019_09_i_pal_1uM
1164	0.483462754	0.516537246	20210712_17_c_u466_100nM
1165	0.386446858	0.613553142	20230817_19_c_clon_1uM
1166	0.625361561	0.374638439	20230705_24_c_zic_1mM
1167	0.60070931	0.39929069	20230429_06_d_sn38_1uM
1168	0.342468539	0.657531461	20231012_47_i_trop_10uM
1169	0.581590974	0.418409026	20230602_07_d_dip_10uM
1170	0.367788778	0.632211222	20230829_07_d_mgc_10uM
1171	0.279032014	0.720967986	20201202_03_d_flu_100uM
1172	0.317662068	0.682337932	20231006_58_d_ang2_100nM
1173	0.540188325	0.459811675	20210111_03_d_mot_1uM
1174	0.564253099	0.435746901	20201209_06_i_flu_100uM
1175	0.420826557	0.579173443	20230808_10_c_val_10uM
1176	0.297176489	0.702823511	20230105_12_i_lina_100nM
1177	0.436712441	0.563287559	20190426_09_c_na_100uM
1178	0.539969179	0.460030821	20210126_18_c_tak906_1uM
1179	0.551328736	0.448671264	20231031_46_d_ins_1uM
1180	0.416017453	0.583982547	20231103_20_d_oct_10nM
1181	0.317821561	0.682178439	20231010_21_d_apra_10nM
1182	0.335129062	0.664870938	20231004_54_c_levo_1uM
1183	0.498124105	0.501875895	20230727_33_c_17ah_10uM
1184	0.332393541	0.667606459	20230627_68_c_glp2_100nM
1185	0.557096155	0.442903845	20220316_26_d_vil_10uM
1186	0.557156648	0.442843352	20230821_35_i_gran_100uM
1187	0.707286079	0.292713921	20210226_18_c_vas_10nM
1188	0.273394737	0.726605263	20220209_09_s_asp_1uM
1189	0.333529659	0.666470341	20190905_01_d_sum_1uM
1190	0.279045351	0.720954649	20221003_03_c_Mbwc_10nM
1191	0.290466855	0.709533145	20220623_06_i_pgd2_10uM
1192	0.638758745	0.361241255	20200907_10_i_ola_100nM
1193	0.64854687	0.35145313	20231006_50_c_cloz_100uM
1194	0.419047112	0.580952888	20230529_20_d_glp1_100nM
1195	0.517462459	0.482537541	20231110_48_d_malt_1mM
1196	0.364035639	0.635964361	20230432_08_c_tea_1mM
1197	0.573276739	0.426723261	20190813_16_c_bro_1uM
1198	0.382990305	0.617009695	20190612_17_d_nkb_1uM
1199	0.582090396	0.417909604	20200827_10_i_5ht_10uM
1200	0.506662071	0.493337929	20230432_16_c_tea_10mM
1201	0.272957814	0.727042186	20230104_10_s_lina_10nM
1202	0.389689411	0.610310589	20230616_14_c_tir_1nM
1203	0.723765789	0.276234211	20220404_21_d_ex4_100nM
1204	0.282521322	0.717478678	20220705_05_i_cim_10uM
1205	0.342181605	0.657818395	20190114_03_i_cpt_100uM
1206	0.47418621	0.52581379	20231027_49_s_zac_10uM
1207	0.557304349	0.442695651	20230621_27_i_clon_10uM
1208	0.286442423	0.713557577	20220808_06_i_ilo_100nM
1209	0.554637466	0.445362534	20230609_07_i_sem_1uM
1210	0.47257669	0.52742331	20220729_03_d_bwc_100nM
1211	0.579407161	0.420592839	20230907_23_i_gem_100uM
1212	0.546977367	0.453022633	20231031_37_d_ins_100nM
1213	0.276197869	0.723802131	20220303_04_i_yy_10nM
1214	0.520031635	0.479968365	20220322_25_c_bet_10uM
1215	0.457982533	0.542017467	20230606_27_i_lina_100nM
1216	0.718324522	0.281675478	20200214_12_i_win55_100nM
1217	0.537355652	0.462644348	20230828_14_i_lix_10nM
1218	0.569759222	0.430240778	20210604_04_i_pge2_10nM
1219	0.435503735	0.564496265	20230620_57_i_sax_1nM
1220	0.371341081	0.628658919	20230615_05_d_s423_1uM
1221	0.660929622	0.339070378	20230814_63_i_cer_10uM
1222	0.700531825	0.299468175	20230728_06_d_meto_10uM
1223	0.308683902	0.691316098	20230629_51_i_lic_10mM
1224	0.494749652	0.505250348	20210714_14_i_krebs_0uM
1225	0.686340674	0.313659326	20200408_06_c_s141_100nM
1226	0.60747609	0.39252391	20200318_08_i_drop_1uM
1227	0.284141371	0.715858629	20230414_12_d_ran_10uM
1228	0.273002775	0.726997225	20230724_17_d_tamo_10uM
1229	0.273120415	0.726879585	20220127_06_i_amo_10nM
1230	0.632921902	0.367078098	20220914_01_c_mor_10uM
1231	0.561548164	0.438451836	20230615_41_c_tir_1nM
1232	0.574936887	0.425063113	20220316_11_c_vil_1uM
1233	0.438253338	0.561746662	20230815_22_d_los_10uM
1234	0.532803894	0.467196106	20190606_05_i_R+S_100uM
1235	0.605991324	0.394008676	20231018_02_d_pali_10uM
1236	0.313639808	0.686360192	20230710_21_c_risp_10uM
1237	0.673555031	0.326444969	20191011_13_i_nkb_100nM
1238	0.409149555	0.590850445	20220311_04_i_eso_100nM
1239	0.280855454	0.719144546	20220112_03_d_lis_1uM
1240	0.349498852	0.650501148	20220224_03_d_ran_10uM
1241	0.56010442	0.43989558	20190624_01_d_nka_1uM
1242	0.47077202	0.52922798	20230911_48_c_sert_10uM
1243	0.375329577	0.624670423	20230325_20_c_ag_10nM
1244	0.545588532	0.454411468	20200527_02_i_phen_100uM
1245	0.315752389	0.684247611	20230326_09_c_apo_10uM
1246	0.440624055	0.559375945	20230328_18_s_his_10uM
1247	0.646446064	0.353553936	20230523_11_i_cin_10nM
1248	0.570616684	0.429383316	20231107_24_c_eve_100nM
1249	0.273447414	0.726552586	20211129_08_c_aml_1uM
1250	0.27401161	0.72598839	20230112_05_i_oxy_100nM
1251	0.558973653	0.441026347	20220326_16_c_at_10uM
1252	0.724286534	0.275713466	20210901_09_c_lop_1uM
1253	0.590750428	0.409249572	20230817_18_c_clon_10uM
1254	0.350899396	0.649100604	20231012_87_i_lan_10uM
1255	0.401664619	0.598335381	20190611_15_d_nkb_1uM
1256	0.273255132	0.726744868	20230421_08_c_eso_1nM
1257	0.526103553	0.473896447	20230810_24_s_los_10uM
1258	0.564656691	0.435343309	20220320_19_d_ach_100nM
1259	0.580605546	0.419394454	20230906_36_i_gem_1uM
1260	0.549352391	0.450647609	20230505_23_i_Mdex_100nM
1261	0.574317573	0.425682427	20230712_82_s_cali_1uM
1262	0.554143509	0.445856491	20230728_90_s_pth_10nM
1263	0.42406323	0.57593677	20221205_06_c_Mfev_1nM
1264	0.639495181	0.360504819	20220323_18_i_hex_1mM
1265	0.568728066	0.431271934	20220404_14_i_ex4_100nM
1266	0.582702256	0.417297744	20230225_04_i_sert_1uM
1267	0.274007044	0.725992956	20220629_14_i_pge1_100nM
1268	0.355725022	0.644274978	20230630_04_d_imi_100uM
1269	0.403374002	0.596625998	20230721_56_c_egta_1mM
1270	0.59962919	0.40037081	20231017_02_s_pali_10uM
1271	0.513301106	0.486698894	20230928_83_i_ang_10nM
1272	0.65423326	0.34576674	20190925_09_d_sum_1uM
1273	0.599778858	0.400221142	20231010_28_c_apra_100nM
1274	0.623050457	0.376949543	20230502_20_c_dia_1uM
1275	0.344369729	0.655630271	20211025_18_c_metf_100uM
1276	0.402807498	0.597192502	20230913_11_d_fenf_1uM
1277	0.354572691	0.645427309	20230529_52_i_gad_1uM
1278	0.468875671	0.531124329	20230913_14_c_fenf_1uM
1279	0.575695261	0.424304739	20190812_16_i_bro_1uM
1280	0.487688145	0.512311855	20230430_20_i_sn38_10uM
1281	0.377283432	0.622716568	20230616_68_i_n214_10nM
1282	0.528343437	0.471656563	20230714_57_d_cali_1uM
1283	0.66997135	0.33002865	20230906_60_i_ted_100nM
1284	0.344153742	0.655846258	20220214_06_i_azi_10uM
1285	0.685287806	0.314712194	20210226_15_i_vas_1uM
1286	0.442872857	0.557127143	20230818_09_c_ram_1uM
1287	0.532554309	0.467445691	20230515_04_c_sco_100nM
1288	0.609914893	0.390085107	20230720_07_c_tamo_10uM
1289	0.400389331	0.599610669	20190508_03_c_ag_100nM
1290	0.658493628	0.341506372	20200120_12_i_win55_100nM
1291	0.593377282	0.406622718	20230728_08_i_meto_10uM
1292	0.602859604	0.397140396	20200325_13_d_R+S_1uM
1293	0.458273712	0.541726288	20230613_71_s_s423_100nM
1294	0.415129643	0.584870357	20230619_01_c_sax_1nM
1295	0.654374079	0.345625921	20220323_01_s_his_10uM
1296	0.636101538	0.363898462	20230601_14_c_gip_100nM
1297	0.710131073	0.289868927	20220403_22_c_oxy_1uM
1298	0.359378009	0.640621991	20220316_16_i_vil_100uM
1299	0.283283413	0.716716587	20220128_15_i_amo_100nM
1300	0.428944922	0.571055078	20210118_08_d_hm01_10nM
1301	0.352469556	0.647530444	20230428_65_i_iri_1uM
1302	0.557960172	0.442039828	20230705_19_c_ceti_100nM
1303	0.395221319	0.604778681	20220113_11_c_roli_1uM
1304	0.644145952	0.355854048	20210906_01_d_ome_1uM
1305	0.544135451	0.455864549	20230913_58_d_dul_1uM
1306	0.386902891	0.613097109	20220526_07_c_ang_10nM
1307	0.491252705	0.508747295	20231103_48_c_mann_1mM
1308	0.552592071	0.447407929	20210708_04_i_u466_100nM
1309	0.437097131	0.562902869	20220209_18_s_asp_1uM
1310	0.453032876	0.546967124	20230130_03_d_yoh_10nM
1311	0.462178636	0.537821364	20230605_53_i_ex4_10uM
1312	0.272955617	0.727044383	20220221_05_i_azi_100uM
1313	0.447980414	0.552019586	20230429_01_d_sn38_10uM
1314	0.277608141	0.722391859	20230324_07_d_oxy_100uM
1315	0.278606416	0.721393584	20220617_09_c_miso_10uM
1316	0.455996852	0.544003148	20210621_07_c_idmt_1nM
1317	0.466335107	0.533664893	20230804_09_i_olm_10uM
1318	0.358643513	0.641356487	20230926_123_d_ca_100mM
1319	0.556405529	0.443594471	20230804_91_d_val_1uM
1320	0.586334173	0.413665827	20190805_17_i_bro_10uM
1321	0.478572898	0.521427102	20230606_21_i_lina_10nM
1322	0.636644775	0.363355225	20210831_08_c_pant_10uM
1323	0.491937	0.508063	20230822_29_c_ram_1uM
1324	0.432639214	0.567360786	20210817_01_c_cita_10uM
1325	0.527992182	0.472007818	20230428_19_c_iri_10uM
1326	0.339493247	0.660506753	20220624_07_c_pgd2_100nM
1327	0.277824672	0.722175328	20211110_10_s_aml_10uM
1328	0.557778891	0.442221109	20230802_56_d_calc_1nM
1329	0.484287091	0.515712909	20230808_15_s_val_10uM
1330	0.386608637	0.613391363	20230525_34_i_gad_10uM
1331	0.39330429	0.60669571	20190523_14_i_proc_100uM
1332	0.487074616	0.512925384	20230720_08_s_tamo_100uM
1333	0.494515373	0.505484627	20231010_12_i_cloz_10uM
1334	0.612277045	0.387722955	20190902_11_d_pru_10uM
1335	0.472568929	0.527431071	20190815_11_c_ldopa_10uM
1336	0.436940921	0.563059079	20230317_02_c_cim_10uM
1337	0.606159798	0.393840202	20230531_49_d_gip_1uM
1338	0.526581875	0.473418125	20230829_19_d_mgc_1uM
1339	0.556560885	0.443439115	20230828_19_i_lix_1nM
1340	0.368182634	0.631817366	20230529_06_i_glp1_100nM
1341	0.391373296	0.608626704	20230325_12_d_phen_1uM
1342	0.628172635	0.371827365	20190830_07_c_pru_1uM
1343	0.345151959	0.654848041	20220718_02_d_pgi2_1uM
1344	0.414888372	0.585111628	20231006_14_c_pbg_1uM
1345	0.352906725	0.647093275	20220331_16_i_yoh_100uM
1346	0.273753746	0.726246254	20221129_09_c_sita_10nM
1347	0.324080891	0.675919109	20210810_02_c_esc_100uM
1348	0.468035159	0.531964841	20230830_10_s_ted_10nM
1349	0.475782846	0.524217154	20230731_35_c_meto_10uM
1350	0.310357773	0.689642227	20220127_17_c_amo_100nM
1351	0.525299816	0.474700184	20230706_35_c_zic_100mM
1352	0.386517332	0.613482668	20220909_04_i_lub_10uM
1353	0.544358954	0.455641046	20190521_09_c_npy_100nM
1354	0.514026021	0.485973979	20230329_05_s_flu_1uM
1355	0.417609412	0.582390588	20220623_16_i_pgd2_10uM
1356	0.519404732	0.480595268	20230505_58_i_Mdex_10nM
1357	0.59026766	0.40973234	20230825_41_i_mgc_100uM
1358	0.380383885	0.619616115	20211209_04_d_bup_10uM
1359	0.429487094	0.570512906	20231012_11_d_los_1uM
1360	0.438180091	0.561819909	20200624_02_i_adr_1uM
1361	0.343782259	0.656217741	20220603_03_d_ang2_10nM
1362	0.421598772	0.578401228	20230814_37_d_cer_1uM
1363	0.550898291	0.449101709	20210226_10_d_vas_1uM
1364	0.611783412	0.388216588	20230906_52_d_ted_1nM
1365	0.475075764	0.524924236	20210810_12_c_esc_100uM
1366	0.55032399	0.44967601	20231031_63_d_ins_1uM
1367	0.410641034	0.589358966	20200121_06_c_dom_1uM
1368	0.311471155	0.688528845	20210830_11_d_pant_1uM
1369	0.578973998	0.421026002	20210118_02_d_hm01_100nM
1370	0.496427155	0.503572845	20230505_02_d_Mdex_1uM
1371	0.652478789	0.347521211	20210610_07_c_s513_100nM
1372	0.533597391	0.466402609	20230614_11_s_tir_10nM
1373	0.389430599	0.610569401	20200824_04_i_ond_1uM
1374	0.531154569	0.468845431	20190429_06_c_na_100uM
1375	0.276863709	0.723136291	20220628_15_i_pge1_1uM
1376	0.556111397	0.443888603	20230629_36_i_lic_100uM
1377	0.414033972	0.585966028	20220721_14_i_pgi2_100nM
1378	0.67542937	0.32457063	20230413_02_i_lop_100uM
1379	0.467906536	0.532093464	20191129_02_i_apo_100nM
1380	0.499791303	0.500208697	20230612_73_i_s423_100nM
1381	0.290320565	0.709679435	20231106_03_d_Msco_1nM
1382	0.288721355	0.711278645	20211209_12_s_bup_100uM
1383	0.41953094	0.58046906	20230505_05_c_Mdex_1uM
1384	0.45693982	0.54306018	20230815_17_i_los_10uM
1385	0.686883652	0.313116348	20201117_07_d_2m5ht_10uM
1386	0.307801678	0.692198322	20211129_18_c_aml_10uM
1387	0.526072771	0.473927229	20210610_16_i_s513_10uM
1388	0.477725735	0.522274265	20230318_23_c_sul_1uM
1389	0.49567092	0.50432908	20230926_120_i_ca_100mM
1390	0.27294468	0.72705532	20190108_03_d_cpt_10uM
1391	0.296117386	0.703882614	20230431_10_d_tea_10mM
1392	0.361955429	0.638044571	20231005_35_c_pbg_10uM
1393	0.419998694	0.580001306	20190814_23_d_ldopa_1uM
1394	0.32619792	0.67380208	20210915_01_d_atrov_100nM
1395	0.636315811	0.363684189	20190510_13_i_hm01_100uM
1396	0.634836976	0.365163024	20230731_15_c_meto_10uM
1397	0.482668154	0.517331846	20230530_70_i_tec_100nM
1398	0.292606263	0.707393737	20211207_10_s_bup_100uM
1399	0.383841111	0.616158889	20220315_13_i_bet_100uM
1400	0.300949154	0.699050846	20231012_88_i_lan_100uM
1401	0.662413325	0.337586675	20230515_13_c_sco_10nM
1402	0.706991042	0.293008958	20230904_55_i_col_1uM
1403	0.543044432	0.456955568	20210719_07_c_riv_10nM
1404	0.425195146	0.574804854	20210507_11_c_aitc_30uM
1405	0.30262399	0.69737601	20230416_01_d_sul_1uM
1406	0.375771629	0.624228371	20220305_18_c_imiq_1uM
1407	0.643404337	0.356595663	20230414_23_c_ran_100uM
1408	0.278399846	0.721600154	20230808_12_i_val_10uM
1409	0.507445031	0.492554969	20190423_03_c_dop_100uM
1410	0.428521004	0.571478996	20230510_39_s_ato_10uM
1411	0.27577142	0.72422858	20230328_06_d_cim_100uM
1412	0.593540454	0.406459546	20210126_06_i_tak906_1uM
1413	0.717447184	0.282552816	20210830_03_d_pant_100uM
1414	0.469480705	0.530519295	20230927_13_i_ted_10nM
1415	0.355136058	0.644863942	20230620_01_c_n214_10nM
1416	0.302747636	0.697252364	20190122_02_c_cpt_100uM
1417	0.682197166	0.317802834	20190521_04_d_gaba_100uM
1418	0.37324223	0.62675777	20230629_24_c_lic_100uM
1419	0.374377422	0.625622578	20230811_24_i_omi_1nM
1420	0.36324908	0.63675092	20220127_04_i_amo_1uM
1421	0.686659899	0.313340101	20230904_45_c_drop_100uM
1422	0.40874308	0.59125692	20221214_03_c_Mpgd2_1uM
1423	0.52209573	0.47790427	20230523_02_d_cin_100nM
1424	0.483023327	0.516976673	20231006_57_d_ang2_1uM
1425	0.457841814	0.542158186	20230825_29_c_mgc_100uM
1426	0.308973308	0.691026692	20230331_11_i_ici_100uM
1427	0.354010229	0.645989771	20230810_62_d_est_100nM
1428	0.524902708	0.475097292	20230711_45_i_est_100nM
1429	0.402756813	0.597243187	20230913_66_d_dul_10nM
1430	0.460437964	0.539562036	20231006_20_c_pbg_100uM
1431	0.505016951	0.494983049	20190508_19_d_hm01_100uM
1432	0.412041744	0.587958256	20220916_13_i_ici_100uM
1433	0.383925561	0.616074439	20230626_84_d_glp2_10nM
1434	0.329103381	0.670896619	20220303_17_c_npy_10nM
1435	0.315462355	0.684537645	20211018_10_s_ome_10uM
1436	0.454597174	0.545402826	20220804_10_s_ilo_10nM
1437	0.716973187	0.283026813	20210515_06_i_aitc_30uM
1438	0.370304216	0.629695784	20220402_03_i_fle_10uM
1439	0.606328325	0.393671675	20230609_42_c_lir_100nM
1440	0.355624557	0.644375443	20230606_34_c_ex4_10uM
1441	0.460722918	0.539277082	20230720_63_d_egta_1mM
1442	0.693395092	0.306604908	20230719_03_c_pro_10uM
1443	0.516274966	0.483725034	20190524_05_i_sul_100uM
1444	0.510402458	0.489597542	20210906_03_d_ome_100uM
1445	0.277285013	0.722714987	20201019_07_d_pal_10uM
1446	0.503409028	0.496590972	20231006_62_d_cloz_10uM
1447	0.546132079	0.453867921	20221014_05_c_Mbwc_1nM
1448	0.27887671	0.72112329	20230811_43_c_zol_100uM
1449	0.553172618	0.446827382	20230609_10_i_capt_100uM
1450	0.553070996	0.446929004	20230904_81_i_col_100uM
1451	0.411501355	0.588498645	20190710_01_d_nkb_100nM
1452	0.540947741	0.459052259	20220318_23_c_bet_10uM
1453	0.407087032	0.592912968	20220113_06_c_roli_10nM
1454	0.560107084	0.439892916	20230817_15_i_npy_1nM
1455	0.664715773	0.335284227	20190522_03_c_sul_100uM
1456	0.330464491	0.669535509	20230913_23_d_fenf_100uM
1457	0.555523833	0.444476167	20230623_06_i_sax_10nM
1458	0.50397044	0.49602956	20231103_29_d_c999_1uM
1459	0.27389475	0.72610525	20221024_02_d_pgd2_100nM
1460	0.566058531	0.433941469	20190723_10_s_sp_1uM
1461	0.3747079	0.6252921	20230808_63_c_glp2_100nM
1462	0.672879164	0.327120836	20200908_06_c_ola_100nM
1463	0.478040838	0.521959162	20220330_18_d_car_10uM
1464	0.48920983	0.51079017	20230620_17_c_n214_1uM
1465	0.543087158	0.456912842	20190606_18_c_R+S_100uM
1466	0.323150721	0.676849279	20190522_02_i_sul_100uM
1467	0.517067957	0.482932043	20230802_03_d_olm_100uM
1468	0.675281615	0.324718385	20230515_12_c_sco_100nM
1469	0.520207692	0.479792308	20230822_65_i_metf_1uM
1470	0.373530521	0.626469479	20190723_08_i_sp_1uM
1471	0.468707892	0.531292108	20230727_76_d_ca_10mM
1472	0.547082891	0.452917109	20230927_50_s_apra_100nM
1473	0.37965235	0.62034765	20230830_30_d_ted_1nM
1474	0.417637866	0.582362134	20190327_09_c_apo_100uM
1475	0.273784396	0.726215604	20220112_08_i_lis_100uM
1476	0.708664522	0.291335478	20190905_20_c_na_1uM
1477	0.581665603	0.418334397	20230502_03_d_iri_100uM
1478	0.606263212	0.393736788	20200619_02_d_adr_1uM
1479	0.408608486	0.591391514	20230504_15_c_nore_10uM
1480	0.526891412	0.473108588	20230911_19_c_lict_10mM
1481	0.647903854	0.352096146	20200826_07_d_5ht_1uM
1482	0.516832162	0.483167838	20230510_07_c_ato_10uM
1483	0.398652148	0.601347852	20190107_07_i_cpt_100uM
1484	0.282662473	0.717337527	20220331_07_c_car_1uM
1485	0.458297549	0.541702451	20190522_10_d_imiq_50uM
1486	0.663611303	0.336388697	20230302_18_s_oxy_10uM
1487	0.719965239	0.280034761	20230803_17_c_cef_10uM
1488	0.329746094	0.670253906	20220629_18_c_pge1_100nM
1489	0.556768299	0.443231701	20230609_59_d_lir_10nM
1490	0.313676686	0.686323314	20230809_41_i_val_1uM
1491	0.534913887	0.465086113	20230728_65_s_ca_10mM
1492	0.455342108	0.544657892	20230103_16_d_Mpgd2_1uM
1493	0.595593318	0.404406682	20230606_10_d_lina_1nM
1494	0.273125569	0.726874431	20231012_71_d_lan_1uM
1495	0.272939333	0.727060667	20220718_09_s_pgi2_1uM
1496	0.563403242	0.436596758	20230707_14_d_flup_10uM
1497	0.660948923	0.339051077	20231101_16_i_oct_1nM
1498	0.281124203	0.718875797	20230418_05_i_cita_1mM
1499	0.72427897	0.27572103	20200629_04_i_adr_100uM
1500	0.457165447	0.542834553	20230502_55_c_zol_1mM
1501	0.285862004	0.714137996	20210302_20_s_gran_100uM
1502	0.618019146	0.381980854	20230822_19_c_ram_1uM
1503	0.273925856	0.726074144	20220629_02_d_pge1_1uM
1504	0.384101738	0.615898262	20220812_16_d_lub_100uM
1505	0.467425344	0.532574656	20220920_17_i_ici_100uM
1506	0.461004994	0.538995006	20231106_21_d_risp_100uM
1507	0.619291987	0.380708013	20230223_16_i_oxy_100nM
1508	0.396077615	0.603922385	20231013_54_s_lan_10uM
1509	0.525768348	0.474231652	20231101_06_d_oct_1nM
1510	0.560581348	0.439418652	20210830_02_d_pant_10uM
1511	0.473225765	0.526774235	20230523_43_d_cin_10nM
1512	0.465393075	0.534606925	20230713_35_d_mpa_1uM
1513	0.661938164	0.338061836	20220326_05_c_at_1uM
1514	0.427365647	0.572634353	20230315_16_d_miso_1uM
1515	0.274910067	0.725089933	20220208_05_i_asp_1uM
1516	0.468845092	0.531154908	20230714_21_s_pro_10uM
1517	0.591362816	0.408637184	20210120_09_i_hm01_10nM
1518	0.518250193	0.481749807	20230925_75_c_trop_10uM
1519	0.72207368	0.27792632	20231003_08_d_rab_100uM
1520	0.534431339	0.465568661	20230531_01_d_tec_1uM
1521	0.468330562	0.531669438	20220114_05_i_roli_100nM
1522	0.595604705	0.404395295	20190520_20_i_npy_100nM
1523	0.587826139	0.412173861	20200416_13_d_c999_100nM
1524	0.384388548	0.615611452	20210716_03_d_riv_1uM
1525	0.278824705	0.721175295	20210820_19_d_cita_1mM
1526	0.418460649	0.581539351	20230319_21_s_ag_100nM
1527	0.723164532	0.276835468	20190905_14_c_sum_1uM
1528	0.318124983	0.681875017	20200214_02_d_win55_1uM
1529	0.347102102	0.652897898	20210226_06_i_vas_10nM
1530	0.275110616	0.724889384	20220915_05_i_ici_100uM
1531	0.27344414	0.72655586	20230809_19_s_glp1_10nM
1532	0.390008274	0.609991726	20230314_04_i_bup_100uM
1533	0.359363489	0.640636511	20190401_09_c_apo_100uM
1534	0.273034246	0.726965754	20230206_15_i_yoh_1uM
1535	0.550039293	0.449960707	20190814_05_i_apo_1uM
1536	0.353654767	0.646345233	20200409_03_d_sul_1uM
1537	0.334606555	0.665393445	20230928_94_i_tak906_1uM
1538	0.723357801	0.276642199	20200813_14_i_ola_100uM
1539	0.279964138	0.720035862	20230103_05_d_lina_10nM
1540	0.613977768	0.386022232	20230505_22_i_Mdex_100nM
1541	0.478451156	0.521548844	20230630_05_c_imi_1uM
1542	0.648685726	0.351314274	20230529_13_c_glp1_10nM
1543	0.53596156	0.46403844	20230505_10_c_Mdex_100nM
1544	0.491709081	0.508290919	20230907_07_d_gem_10uM
1545	0.530455807	0.469544193	20230907_71_i_feno_10uM
1546	0.567482887	0.432517113	20190812_04_d_bro_1uM
1547	0.690257938	0.309742062	20220404_11_d_ex4_100nM
1548	0.299946002	0.700053998	20230815_37_i_los_10uM
1549	0.466553823	0.533446177	20220303_20_d_yy_1nM
1550	0.328762114	0.671237886	20220721_13_d_pgi2_10uM
1551	0.288921864	0.711078136	20230911_08_d_lict_10mM
1552	0.523959366	0.476040634	20231103_77_d_mann_1mM
1553	0.656881931	0.343118069	20190826_17_d_apo_1uM
1554	0.67452924	0.32547076	20210511_08_d_mor_1uM
1555	0.612133422	0.387866578	20230504_42_d_nore_10uM
1556	0.66058299	0.33941701	20190905_03_c_sum_1uM
1557	0.519934374	0.480065626	20230515_16_c_sco_1nM
1558	0.604361169	0.395638831	20220327_13_d_ome_10uM
1559	0.722094682	0.277905318	20230221_07_d_oxy_100uM
1560	0.356829775	0.643170225	20200817_17_c_ola_1uM
1561	0.290081713	0.709918287	20220330_24_c_car_100uM
1562	0.362100624	0.637899376	20210623_06_i_idmt_100nM
1563	0.560961313	0.439038687	20230306_01_d_atrov_100nM
1564	0.550410422	0.449589578	20230713_50_c_mpa_1nM
1565	0.50103012	0.49896988	20230713_30_c_mpa_10nM
1566	0.720968244	0.279031756	20200309_03_i_dom_1uM
1567	0.563993568	0.436006432	20230815_72_i_capt_100uM
1568	0.524883862	0.475116138	20220323_28_d_bet_1uM
1569	0.334148502	0.665851498	20220901_04_i_mor_100uM
1570	0.618087179	0.381912821	20230523_20_d_cin_1uM
1571	0.628755813	0.371244187	20231018_27_d_cef_100uM
1572	0.571207127	0.428792873	20231108_42_i_gin8_100nM
1573	0.33300716	0.66699284	20201209_14_i_ag_10nM
1574	0.454611327	0.545388673	20230432_27_c_tea_100uM
1575	0.530761837	0.469238163	20230810_77_c_mpa_1nM
1576	0.675739683	0.324260317	20220328_17_c_bet_100nM
1577	0.508937113	0.491062887	20230804_12_c_olm_10uM
1578	0.53596093	0.46403907	20231012_37_i_lan_10uM
1579	0.284282394	0.715717606	20220312_28_s_hex_100uM
1580	0.31792691	0.68207309	20220909_06_s_oxy_1uM
1581	0.601383867	0.398616133	20230821_13_d_dmso_1mM
1582	0.673354333	0.326645667	20230203_02_c_yoh_1uM
1583	0.343957407	0.656042593	20230906_25_s_gem_10uM
1584	0.274510006	0.725489994	20201103_01_d_pal_1uM
1585	0.535414386	0.464585614	20231012_75_c_lan_10uM
1586	0.645053303	0.354946697	20200409_09_i_s141_10uM
1587	0.525826031	0.474173969	20230322_06_c_cim_10uM
1588	0.3782544	0.6217456	20220609_04_i_tre_1nM
1589	0.724137565	0.275862435	20200414_06_c_prop_10uM
1590	0.580623275	0.419376725	20230318_01_d_ach_100nM
1591	0.340431353	0.659568647	20230925_56_d_trop_1uM
1592	0.33877241	0.66122759	20220609_17_c_tre_10nM
1593	0.456963489	0.543036511	20230302_17_s_oxy_10uM
1594	0.585650147	0.414349853	20210317_17_c_mor_10uM
1595	0.499265936	0.500734064	20210301_17_c_gran_10uM
1596	0.604585703	0.395414297	20231026_28_d_pro_1uM
1597	0.610900586	0.389099414	20210720_10_s_riv_1uM
1598	0.509793959	0.490206041	20230623_18_i_sax_10nM
1599	0.556674671	0.443325329	20221026_03_d_pge2_10nM
1600	0.444612829	0.555387171	20190611_06_c_sp_50uM
1601	0.587278047	0.412721953	20230731_37_i_meto_10uM
1602	0.6384685	0.3615315	20231106_39_i_eve_10nM
1603	0.489882904	0.510117096	20231108_02_d_Msco_10nM
1604	0.273913255	0.726086745	20220401_08_d_car_100nM
1605	0.444186495	0.555813505	20230415_10_s_veh_0uM
1606	0.51015807	0.48984193	20210105_04_i_ag_1nM
1607	0.370050749	0.629949251	20231003_29_c_rab_1uM
1608	0.379696116	0.620303884	20231013_16_i_lan_1uM
1609	0.385878408	0.614121592	20220616_09_c_omi_100nM
1610	0.574930627	0.425069373	20231027_28_d_zac_100uM
1611	0.397459339	0.602540661	20231106_13_c_levo_100nM
1612	0.492542438	0.507457562	20231006_93_s_cloz_10uM
1613	0.432025657	0.567974343	20231106_27_s_levo_100nM
1614	0.502590035	0.497409965	20190503_01_d_ldopa_50uM
1615	0.441192801	0.558807199	20230818_16_d_ram_1uM
1616	0.406714306	0.593285694	20190624_14_c_sp_50uM
1617	0.694546177	0.305453823	20210126_04_i_tak906_100uM
1618	0.346136977	0.653863023	20220401_06_i_yoh_100uM
1619	0.511827846	0.488172154	20230432_15_i_tea_10mM
1620	0.611596389	0.388403611	20220111_10_i_lis_1uM
1621	0.272997305	0.727002695	20220705_07_d_cim_10uM
1622	0.48538743	0.51461257	20230817_17_c_clon_1uM
1623	0.535392227	0.464607773	20230913_79_i_dul_100nM
1624	0.662267446	0.337732554	20220305_13_d_npy_1nM
1625	0.309736736	0.690263264	20230810_45_c_amo_10nM
1626	0.67836351	0.32163649	20220307_10_s_gaba_100uM
1627	0.31357926	0.68642074	20230818_42_i_ram_10uM
1628	0.642182989	0.357817011	20230509_62_i_Msco_100nM
1629	0.723381606	0.276618394	20230714_11_d_pro_1uM
1630	0.29682532	0.70317468	20220622_13_d_pgd2_10uM
1631	0.669252642	0.330747358	20230628_26_c_imi_10uM
1632	0.573324029	0.426675971	20210125_19_s_tak906_100uM
1633	0.43000739	0.56999261	20230530_69_i_tec_10uM
1634	0.394744446	0.605255554	20190506_21_c_ach_100uM
1635	0.545194377	0.454805623	20230311_03_d_2m5ht_100uM
1636	0.353467711	0.646532289	20220815_04_c_lub_100uM
1637	0.571238415	0.428761585	20230728_17_d_meto_100uM
1638	0.440416527	0.559583473	20210621_14_i_idmt_1nM
1639	0.303834317	0.696165683	20220221_11_d_azi_100uM
1640	0.534865326	0.465134674	20231103_65_c_mann_10mM
1641	0.275231259	0.724768741	20230331_09_d_ici_1uM
1642	0.274312939	0.725687061	20210824_18_c_sert_10uM
1643	0.312187388	0.687812612	20230321_10_i_fle_10uM
1644	0.296881386	0.703118614	20221014_06_c_Mbwc_100nM
1645	0.320414138	0.679585862	20220616_16_i_miso_10uM
1646	0.47699161	0.52300839	20220311_11_d_eso_100nM
1647	0.440800779	0.559199221	20210823_06_i_sert_100uM
1648	0.357854883	0.642145117	20220128_02_d_amo_100nM
1649	0.332554087	0.667445913	20230821_19_d_dmso_14mM
1650	0.304275319	0.695724681	20220815_05_c_lop_100uM
1651	0.46908866	0.53091134	20231018_37_c_cef_100uM
1652	0.632399843	0.367600157	20210722_09_c_clop_1uM
1653	0.522801353	0.477198647	20231005_23_i_cpbg_100uM
1654	0.578777152	0.421222848	20190522_25_s_sul_100uM
1655	0.710745573	0.289254427	20200416_11_c_prop_10uM
1656	0.29319044	0.70680956	20230620_50_s_sax_10nM
1657	0.724262866	0.275737134	20200619_17_c_adr_1uM
1658	0.517660339	0.482339661	20231006_41_d_cloz_1uM
1659	0.520161484	0.479838516	20220329_01_d_pant_100uM
1660	0.602990749	0.397009251	20230927_09_i_ca_1mM
1661	0.658616365	0.341383635	20230509_63_i_Msco_10nM
1662	0.442033227	0.557966773	20230810_10_d_egta_10mM
1663	0.284269751	0.715730249	20231106_46_s_levo_100nM
1664	0.548924919	0.451075081	20231013_49_s_carv_1uM
1665	0.408772146	0.591227854	20230904_88_d_dmso_141mM
1666	0.490223622	0.509776378	20231010_27_d_apra_100nM
1667	0.541050256	0.458949744	20220111_08_i_lis_10uM
1668	0.678170169	0.321829831	20220330_17_c_car_100nM
1669	0.558696113	0.441303887	20231003_64_c_cpbg_1uM
1670	0.435066636	0.564933364	20230627_07_i_imi_1uM
1671	0.352766686	0.647233314	20230811_18_i_mpa_1uM
1672	0.487874195	0.512125805	20230804_47_d_olm_10uM
1673	0.504269616	0.495730384	20210712_02_d_u466_1uM
1674	0.647834851	0.352165149	20230313_13_c_bup_10uM
1675	0.66772222	0.33227778	20230704_15_c_ceti_1uM
1676	0.515599945	0.484400055	20231027_68_d_zac_100uM
1677	0.505125292	0.494874708	20230909_39_c_feno_10uM
1678	0.520135188	0.479864812	20220318_20_s_bet_10uM
1679	0.688521211	0.311478789	20230718_29_s_pro_10uM
1680	0.420699817	0.579300183	20230814_62_i_cer_1uM
1681	0.625140592	0.374859408	20231027_65_c_zac_10uM
1682	0.70740447	0.29259553	20210223_18_i_vas_10nM
1683	0.282710701	0.717289299	20230818_68_i_zol_100uM
1684	0.377798645	0.622201355	20230530_64_c_tec_1uM
1685	0.633156803	0.366843197	20230529_07_d_glp1_1nM
1686	0.467592105	0.532407895	20231018_36_c_pali_10uM
1687	0.580346223	0.419653777	20230802_69_c_calc_10nM
1688	0.378213141	0.621786859	20210903_01_d_pant_1uM
1689	0.390638444	0.609361556	20230807_06_i_gad_1uM
1690	0.661587629	0.338412371	20230828_40_c_lix_100nM
1691	0.274046792	0.725953208	20231107_58_s_eve_100nM
1692	0.390186843	0.609813157	20200526_07_d_phen_100uM
1693	0.467558923	0.532441077	20230804_64_c_olm_100uM
1694	0.329835773	0.670164227	20190415_04_d_5ht_100uM
1695	0.544453001	0.455546999	20230612_54_c_tec_1uM
1696	0.452081204	0.547918796	20201117_04_i_2m5ht_1uM
1697	0.463048211	0.536951789	20230427_31_i_dia_10uM
1698	0.603726233	0.396273767	20231106_15_i_levo_100nM
1699	0.371959706	0.628040294	20230925_109_i_bet_100nM
1700	0.368885512	0.631114488	20230821_46_i_dmso_1mM
1701	0.561665538	0.438334462	20230320_06_d_tre_10nM
1702	0.359266275	0.640733725	20230326_03_d_ag_1nM
1703	0.560273878	0.439726122	20230907_22_i_gem_10uM
1704	0.483098589	0.516901411	20230531_15_d_tec_1uM
1705	0.505838316	0.494161684	20190610_13_d_nkb_1uM
1706	0.724275329	0.275724671	20220326_09_i_at_10uM
1707	0.417064997	0.582935003	20230317_01_c_cim_1uM
1708	0.524732451	0.475267549	20231003_41_d_gad_1uM
1709	0.301581644	0.698418356	20210125_02_d_tak906_10uM
1710	0.495487829	0.504512171	20210712_06_i_u466_10uM
1711	0.330152993	0.669847007	20190815_22_d_ldopa_10uM
1712	0.574187976	0.425812024	20190806_23_d_ldopa_10uM
1713	0.585126002	0.414873998	20230614_78_c_s423_10nM
1714	0.422756279	0.577243721	20220728_05_i_ex4_100nM
1715	0.517867205	0.482132795	20190123_03_i_cpt_100uM
1716	0.280193466	0.719806534	20220209_10_d_asp_10uM
1717	0.629724149	0.370275851	20230523_38_c_cin_100nM
1718	0.667939563	0.332060437	20200624_06_i_adr_100uM
1719	0.273043597	0.726956403	20220331_20_c_car_100nM
1720	0.512298681	0.487701319	20210611_06_i_s513_10uM
1721	0.532976273	0.467023727	20230428_18_c_iri_10uM
1722	0.591543163	0.408456837	20230818_23_i_ram_100uM
1723	0.527468959	0.472531041	20230427_47_d_zol_1mM
1724	0.707014736	0.292985264	20230415_16_i_phy_10uM
1725	0.553807579	0.446192421	20230927_21_c_apra_10nM
1726	0.359565809	0.640434191	20230731_39_c_meto_100uM
1727	0.328232417	0.671767583	20231025_48_i_mpa_10nM
1728	0.432978765	0.567021235	20231005_38_d_pbg_100uM
1729	0.396282473	0.603717527	20230432_17_d_tea_1mM
1730	0.430914126	0.569085874	20220223_11_d_ran_10uM
1731	0.571825175	0.428174825	20190510_10_i_ach_100uM
1732	0.605799181	0.394200819	20230312_15_i_8oh_1uM
1733	0.716651316	0.283348684	20230321_03_i_fle_100uM
1734	0.539499094	0.460500906	20230427_07_d_dia_10uM
1735	0.278551167	0.721448833	20211110_05_i_aml_10uM
1736	0.380836202	0.619163798	20230523_46_i_cin_1uM
1737	0.584190854	0.415809146	20220314_09_c_bet_100uM
1738	0.275559207	0.724440793	20220620_02_d_miso_1uM
1739	0.614859481	0.385140519	20210125_15_i_tak906_100uM
1740	0.272986497	0.727013503	20210716_15_i_riv_100nM
1741	0.393731371	0.606268629	20220808_08_c_ilo_1nM
1742	0.39089259	0.60910741	20190923_18_s_sum_1uM
1743	0.44454845	0.55545155	20230502_05_d_iri_10uM
1744	0.451530057	0.548469943	20230502_47_d_zol_100uM
1745	0.29864038	0.70135962	20231108_11_d_eve_100nM
1746	0.590209822	0.409790178	20230706_32_c_zic_1mM
1747	0.29799395	0.70200605	20210831_02_d_pant_10uM
1748	0.353287247	0.646712753	20220602_16_c_cic_100nM
1749	0.532464312	0.467535688	20230502_02_d_iri_100uM
1750	0.273015855	0.726984145	20221021_14_d_ome_100uM
1751	0.499579841	0.500420159	20230302_05_c_oxy_100nM
1752	0.415993253	0.584006747	20230416_06_i_apo_100nM
1753	0.423702008	0.576297992	20231103_55_d_mann_1mM
1754	0.571517534	0.428482466	20230724_26_i_tamo_10uM
1755	0.433320629	0.566679371	20230503_03_d_risp_10uM
1756	0.453336313	0.546663687	20220214_08_c_azi_10uM
1757	0.352286631	0.647713369	20211202_19_s_lth_10uM
1758	0.419995343	0.580004657	20230620_02_d_n214_10nM
1759	0.611074475	0.388925525	20230906_55_i_ted_10nM
1760	0.625824192	0.374175808	20201016_03_i_csp_10uM
1761	0.272939325	0.727060675	20211210_02_d_lis_10uM
1762	0.303901816	0.696098184	20221229_06_c_sita_10nM
1763	0.57171728	0.42828272	20191127_02_i_dop_100nM
1764	0.520140603	0.479859397	20211209_05_d_bup_100uM
1765	0.284212983	0.715787017	20230809_65_s_glp1_10nM
1766	0.310255464	0.689744536	20230110_08_i_tre_10nM
1767	0.359630738	0.640369262	20211206_15_i_bup_100uM
1768	0.558445971	0.441554029	20230508_47_d_Mdex_10nM
1769	0.286173916	0.713826084	20230801_55_c_pth_100nM
1770	0.273212524	0.726787476	20221125_17_c_sita_100nM
1771	0.522214889	0.477785111	20230608_17_c_sem_100nM
1772	0.606025872	0.393974128	20230428_10_d_iri_1uM
1773	0.702347755	0.297652245	20230318_17_i_5ht_100uM
1774	0.273051948	0.726948052	20220811_13_d_ici_1uM
1775	0.275061005	0.724938995	20230316_07_i_fle_1uM
1776	0.449275297	0.550724703	20230913_49_c_dul_100nM
1777	0.424883923	0.575116077	20201116_08_i_8oh_1uM
1778	0.610534279	0.389465721	20210827_11_c_lop_10uM
1779	0.56028377	0.43971623	20191024_05_i_bro_100nM
1780	0.283307112	0.716692888	20230312_05_i_5ht_1uM
1781	0.501630375	0.498369625	20230508_37_i_Mapr_1nM
1782	0.469887916	0.530112084	20230503_64_s_risp_10uM
1783	0.511504137	0.488495863	20190524_16_d_sul_100uM
1784	0.275977524	0.724022476	20230411_16_d_flu_10uM
1785	0.297265631	0.702734369	20230907_06_d_gem_1uM
1786	0.593412208	0.406587792	20230529_54_i_gad_10uM
1787	0.44583479	0.55416521	20230207_05_d_yoh_100nM
1788	0.568312429	0.431687571	20210707_12_d_u466_1uM
1789	0.579097532	0.420902468	20230721_61_c_egta_100uM
1790	0.494364566	0.505635434	20230621_94_c_n214_1uM
1791	0.529532382	0.470467618	20231012_42_i_lan_10uM
1792	0.275486407	0.724513593	20211109_08_c_lub_1uM
1793	0.360757501	0.639242499	20220602_10_s_cic_10nM
1794	0.552116126	0.447883874	20201202_11_d_flu_10uM
1795	0.274683632	0.725316368	20210528_02_d_pge2_100nM
1796	0.301232381	0.698767619	20190402_11_d_sum_100uM
1797	0.602204817	0.397795183	20200619_10_i_adr_100uM
1798	0.634247669	0.365752331	20230331_13_c_ici_1uM
1799	0.458152478	0.541847522	20220614_16_i_omi_100nM
1800	0.358909871	0.641090129	20190719_21_i_nka_10nM
1801	0.275302283	0.724697717	20220208_11_s_asp_1uM
1802	0.438605516	0.561394484	20220315_22_i_bet_10uM
1803	0.458938885	0.541061115	20231018_21_i_pali_10uM
1804	0.538243114	0.461756886	20230308_07_d_tre_1nM
1805	0.307846676	0.692153324	20221228_08_i_Mfev_1nM
1806	0.341259431	0.658740569	20230809_92_i_cpa_100uM
1807	0.72417373	0.27582627	20200121_03_c_dom_10uM
1808	0.590810757	0.409189243	20230311_21_s_2m5ht_100uM
1809	0.409546136	0.590453864	20230504_17_c_nore_10uM
1810	0.475553211	0.524446789	20230310_03_c_yoh_10nM
1811	0.357811775	0.642188225	20220729_19_c_bwc_10nM
1812	0.652761531	0.347238469	20191014_17_c_sp_100nM
1813	0.701665437	0.298334563	20200117_15_i_win55_1uM
1814	0.484087414	0.515912586	20230909_78_i_feno_1mM
1815	0.278683599	0.721316401	20230206_14_i_yoh_10uM
1816	0.479472185	0.520527815	20230913_37_d_s423_10nM
1817	0.666169609	0.333830391	20230504_12_c_nore_100uM
1818	0.56968608	0.43031392	20221229_08_i_lina_10nM
1819	0.515971568	0.484028432	20230203_01_d_yoh_1uM
1820	0.578747898	0.421252102	20221014_04_c_Mbwc_10nM
1821	0.5777638	0.4222362	20190515_16_c_npy_100nM
1822	0.503288066	0.496711934	20230508_52_i_Mdex_1uM
1823	0.490819761	0.509180239	20230818_45_d_npy_10nM
1824	0.274513416	0.725486584	20210713_16_i_sulp_10uM
1825	0.542190753	0.457809247	20230504_44_c_nore_10uM
1826	0.440553151	0.559446849	20210811_20_s_esc_100uM
1827	0.643917183	0.356082817	20230928_78_c_ang_10nM
1828	0.280293015	0.719706985	20211110_19_c_aml_100uM
1829	0.347011568	0.652988432	20220328_25_d_car_100uM
1830	0.580995657	0.419004343	20230809_13_d_val_100uM
1831	0.399359191	0.600640809	20230511_08_c_cpa_100uM
1832	0.692968321	0.307031679	20210316_20_s_ery_100uM
1833	0.570433896	0.429566104	20230605_22_i_dip_10uM
1834	0.468107391	0.531892609	20230607_19_c_ex4_10uM
1835	0.509442024	0.490557976	20230313_05_c_miso_100nM
1836	0.436108203	0.563891797	20220303_06_i_npy_10nM
1837	0.284304197	0.715695803	20211015_08_c_ome_10uM
1838	0.724267373	0.275732627	20230225_02_d_pgf2a_1nM
1839	0.273370568	0.726629432	20220628_19_c_pge1_1uM
1840	0.666659576	0.333340424	20230510_31_c_ato_1uM
1841	0.315743295	0.684256705	20230721_34_c_tamo_100uM
1842	0.564976849	0.435023151	20230224_08_c_atrov_10uM
1843	0.473808505	0.526191495	20230428_41_s_iri_10uM
1844	0.583798643	0.416201357	20231026_14_d_pro_100uM
1845	0.54575752	0.45424248	20230705_25_i_zic_100mM
1846	0.56538743	0.43461257	20190509_23_i_ach_100uM
1847	0.277312127	0.722687873	20220617_01_d_miso_100nM
1848	0.273863473	0.726136527	20230113_03_c_tre_1nM
1849	0.724180895	0.275819105	20200814_04_i_ola_100uM
1850	0.409297264	0.590702736	20190819_08_i_ldopa_1uM
1851	0.526562544	0.473437456	20230907_94_c_hm01_100nM
1852	0.345679105	0.654320895	20230807_49_i_glp1_10nM
1853	0.556571635	0.443428365	20210831_15_i_pant_10uM
1854	0.360820326	0.639179674	20220401_20_s_yoh_10uM
1855	0.555443828	0.444556172	20230306_03_c_pge2_10nM
1856	0.334449496	0.665550504	20220325_19_i_bet_100nM
1857	0.44147661	0.55852339	20230629_18_d_lic_100uM
1858	0.513571301	0.486428699	20231027_47_i_zac_10uM
1859	0.564489031	0.435510969	20231027_69_c_zac_1uM
1860	0.303369928	0.696630072	20220401_22_i_yoh_10uM
1861	0.605033042	0.394966958	20231110_08_d_mann_10mM
1862	0.605011215	0.394988785	20190822_08_i_sum_10uM
1863	0.362978303	0.637021697	20230909_66_d_feno_10uM
1864	0.46638482	0.53361518	20230430_37_i_sn38_10uM
1865	0.599151226	0.400848774	20190806_05_i_dop_10uM
1866	0.273126381	0.726873619	20220609_18_c_tre_100nM
1867	0.555348617	0.444651383	20220929_02_c_Mbwc_10nM
1868	0.51785122	0.48214878	20230825_10_c_mgc_10uM
1869	0.569224418	0.430775582	20230909_47_i_feno_100uM
1870	0.275182757	0.724817243	20201105_02_d_pal_100uM
1871	0.575258209	0.424741791	20230808_13_i_val_100uM
1872	0.332836042	0.667163958	20231005_66_i_pbg_1uM
1873	0.272943254	0.727056746	20220113_02_d_roli_100nM
1874	0.324616551	0.675383449	20221228_03_c_Mfev_1nM
1875	0.724287748	0.275712252	20220321_21_d_at_100uM
1876	0.489816569	0.510183431	20210726_18_c_clop_100nM
1877	0.648878424	0.351121576	20191125_01_d_dop_100nM
1878	0.604202049	0.395797951	20210201_10_d_hm01_1uM
1879	0.46353871	0.53646129	20231106_20_d_risp_1uM
1880	0.334115993	0.665884007	20211015_05_i_ome_10uM
1881	0.520383602	0.479616398	20231010_48_c_ins_10uM
1882	0.297868196	0.702131804	20220204_05_i_amo_100nM
1883	0.613721286	0.386278714	20210223_06_i_vas_10nM
1884	0.361467734	0.638532266	20230628_56_i_glp2_10nM
1885	0.593020341	0.406979659	20230509_51_i_Msco_10nM
1886	0.272955836	0.727044164	20230818_72_s_dmso_14mM
1887	0.615143314	0.384856686	20230512_32_d_sco_1nM
1888	0.430650801	0.569349199	20230818_43_i_ram_100uM
1889	0.616617188	0.383382812	20190508_22_d_ach_100uM
1890	0.328916613	0.671083387	20190503_15_c_apo_100uM
1891	0.48513073	0.51486927	20230607_14_i_sco_10nM
1892	0.364756729	0.635243271	20190503_20_i_na_100uM
1893	0.437172649	0.562827351	20230431_41_i_tea_100uM
1894	0.48212099	0.51787901	20230821_22_i_gran_1uM
1895	0.272940002	0.727059998	20220221_01_s_azi_10uM
1896	0.629312747	0.370687253	20231003_17_i_rab_10uM
1897	0.329903769	0.670096231	20220320_30_d_ach_100nM
1898	0.272963905	0.727036095	20220128_09_s_amo_100nM
1899	0.405772975	0.594227025	20201208_12_d_flu_1uM
1900	0.358128131	0.641871869	20220305_06_i_npy_1nM
1901	0.311701905	0.688298095	20201116_03_i_8oh_10uM
1902	0.461459487	0.538540513	20230814_22_i_cer_1uM
1903	0.513733348	0.486266652	20230505_65_c_Mapr_100nM
1904	0.330124024	0.669875976	20231101_23_i_oct_100nM
1905	0.341412151	0.658587849	20190815_15_c_dop_10uM
1906	0.539777723	0.460222277	20230815_21_d_los_1uM
1907	0.644155926	0.355844074	20200217_06_i_win55_100nM
1908	0.303266816	0.696733184	20230426_04_i_pal_10uM
1909	0.589705034	0.410294966	20230206_13_i_yoh_100uM
1910	0.69839473	0.30160527	20200415_10_d_prop_10uM
1911	0.519363419	0.480636581	20230801_46_d_pth_1nM
1912	0.274662584	0.725337416	20221006_03_i_Mbwc_100nM
1913	0.447421439	0.552578561	20190610_19_d_mot_100nM
1914	0.647014705	0.352985295	20210707_09_c_u466_10uM
1915	0.273248623	0.726751377	20210528_06_i_pge2_1uM
1916	0.463392414	0.536607586	20210301_15_i_gran_100uM
1917	0.273579757	0.726420243	20221104_04_c_Mfev_10nM
1918	0.381916093	0.618083907	20230926_22_d_sax_10nM
1919	0.37734168	0.62265832	20211019_07_c_lub_1uM
1920	0.536976176	0.463023824	20230525_35_c_gad_1uM
1921	0.597963781	0.402036219	20230304_10_s_krebs_0uM
1922	0.421234634	0.578765366	20190612_08_c_nkb_1uM
1923	0.547977244	0.452022756	20231103_97_s_mann_1mM
1924	0.557247441	0.442752559	20210812_01_c_esc_10uM
1925	0.279886596	0.720113404	20230330_04_c_cita_10uM
1926	0.57631874	0.42368126	20230531_53_c_gip_10nM
1927	0.551878881	0.448121119	20230926_55_c_sax_100nM
1928	0.330652176	0.669347824	20201028_12_c_pal_1uM
1929	0.273089444	0.726910556	20220705_01_d_cim_100uM
1930	0.391462422	0.608537578	20200526_09_i_phen_10uM
1931	0.682734002	0.317265998	20200416_10_d_prop_10uM
1932	0.346626832	0.653373168	20220616_13_d_miso_10uM
1933	0.329407483	0.670592517	20210826_20_s_sert_10uM
1934	0.467815519	0.532184481	20230707_01_d_flup_10uM
1935	0.400635753	0.599364247	20190815_12_s_nkb_1uM
1936	0.311119067	0.688880933	20230828_23_i_lix_100nM
1937	0.698424711	0.301575289	20190826_09_c_bro_1uM
1938	0.534295379	0.465704621	20231006_22_i_pbg_10uM
1939	0.464878892	0.535121108	20200313_07_i_proc_1uM
1940	0.571473306	0.428526694	20230315_07_i_yoh_100nM
1941	0.490049799	0.509950201	20231006_66_d_cloz_1uM
1942	0.285849674	0.714150326	20230808_84_s_gip_100nM
1943	0.417509983	0.582490017	20230907_85_c_azi_100uM
1944	0.724266638	0.275733362	20200407_08_i_s141_1uM
1945	0.660232626	0.339767374	20190524_12_s_sul_100uM
1946	0.474094028	0.525905972	20230508_43_i_Mapr_1nM
1947	0.473666346	0.526333654	20190523_05_i_dom_100uM
1948	0.507350369	0.492649631	20230907_50_c_lth_100uM
1949	0.596495171	0.403504829	20230829_37_c_riv_1uM
1950	0.321026958	0.678973042	20221104_02_i_Mfev_10nM
1951	0.574758655	0.425241345	20230512_10_d_ato_10uM
1952	0.491408257	0.508591743	20231020_45_c_fam_1mM
1953	0.360637449	0.639362551	20230421_03_d_eso_10nM
1954	0.72205896	0.27794104	20210722_05_i_clop_100nM
1955	0.409033029	0.590966971	20230718_28_c_pro_1uM
1956	0.503996493	0.496003507	20230721_71_i_egta_100uM
1957	0.480195868	0.519804132	20231110_98_s_Mapr_10nM
1958	0.695173381	0.304826619	20210708_18_c_u466_1uM
1959	0.654641762	0.345358238	20191204_01_d_c999_100nM
1960	0.605961014	0.394038986	20220307_22_d_gaba_10uM
1961	0.444583381	0.555416619	20231025_47_i_mpa_100nM
1962	0.449964958	0.550035042	20230612_61_s_tec_1uM
1963	0.566997793	0.433002207	20190905_05_i_iso_1uM
1964	0.568468036	0.431531964	20190716_17_d_nkb_10nM
1965	0.340716582	0.659283418	20221026_05_c_ome_1uM
1966	0.518843521	0.481156479	20220726_16_i_bwc_100nM
1967	0.422735527	0.577264473	20230628_25_d_clon_10uM
1968	0.384331846	0.615668154	20220809_02_d_ilo_10nM
1969	0.544276969	0.455723031	20231020_61_i_fam_10uM
1970	0.559348395	0.440651605	20210907_08_d_lop_100uM
1971	0.552547185	0.447452815	20190515_23_d_imiq_50uM
1972	0.459590909	0.540409091	20220401_09_i_car_100nM
1973	0.346464443	0.653535557	20220114_14_c_roli_1uM
1974	0.58497165	0.41502835	20210630_14_i_pgf2a_1nM
1975	0.600951522	0.399048478	20230907_10_c_gem_10uM
1976	0.508657398	0.491342602	20220310_11_s_eso_10nM
1977	0.390415918	0.609584082	20190611_05_i_sp_50uM
1978	0.552392198	0.447607802	20231004_23_d_cef_10uM
1979	0.511924538	0.488075462	20231013_34_c_carv_100nM
1980	0.72228199	0.27771801	20220901_01_c_mor_100uM
1981	0.6000412	0.3999588	20231031_60_c_ins_100nM
1982	0.514961289	0.485038711	20230202_20_d_yoh_100nM
1983	0.707870177	0.292129823	20230515_10_c_sco_100nM
1984	0.705521165	0.294478835	20230303_04_c_atrov_1uM
1985	0.551651704	0.448348296	20230816_14_c_pgf2a_10nM
1986	0.352722118	0.647277882	20230620_11_d_n214_10nM
1987	0.723354226	0.276645774	20210719_19_c_lop_100uM
1988	0.280492056	0.719507944	20190411_06_d_fle_100uM
1989	0.495853233	0.504146767	20210907_12_i_lop_100uM
1990	0.669675217	0.330324783	20220812_13_i_lop_10uM
1991	0.273184601	0.726815399	20220620_03_d_miso_10uM
1992	0.472528788	0.527471212	20220317_23_i_vil_1uM
1993	0.592223015	0.407776985	20230314_10_i_miso_10uM
1994	0.50096777	0.49903223	20231026_35_d_levo_100nM
1995	0.440897436	0.559102564	20220310_07_i_eso_100nM
1996	0.487151354	0.512848646	20231005_80_i_ang2_10nM
1997	0.460432784	0.539567216	20230623_24_s_sax_10nM
1998	0.674661066	0.325338934	20220804_03_d_ilo_100nM
[truncated: 12,854 more rows]
