# Supplementary material for: An application of deep learning model InceptionTime to predict nausea, vomiting, diarrhoea, and constipation using the gastro-intestinal pacemaker activity drug database (GIPADD)
Source: Sci Rep. 2025 Apr 16;15:13105. doi: 10.1038/s41598-025-95961-4 (PMC12003867; doi:10.1038/s41598-025-95961-4)
Supplement: Supplementary file 4 — Supplementary Material 4 [file 41598_2025_95961_MOESM4_ESM.csv]

	class_0_prob	class_1_prob	ids
0	0.479373357	0.520626643	20230926_07_d_trop_10uM
1	0.326943323	0.673056677	20230711_15_i_est_1nM
2	0.542638923	0.457361077	20220323_27_c_his_1uM
3	0.592649415	0.407350585	20230913_32_d_sp_10nM
4	0.424984327	0.575015673	20231005_22_i_cpbg_10uM
5	0.616197623	0.383802377	20190418_16_i_sum_100uM
6	0.397681775	0.602318225	20231101_47_i_oct_10nM
7	0.383664529	0.616335471	20230801_44_d_pth_10nM
8	0.207077877	0.792922123	20221201_09_s_Mlar_10nM
9	0.312441422	0.687558578	20230621_11_c_clon_1uM
10	0.274773193	0.725226807	20230525_33_c_gad_10uM
11	0.338223472	0.661776528	20230427_50_c_zol_1mM
12	0.665839032	0.334160968	20200619_13_c_phen_100uM
13	0.525586924	0.474413076	20190605_08_i_R+S_100uM
14	0.65081906	0.34918094	20211110_13_d_aml_100uM
15	0.372494669	0.627505331	20220617_08_c_miso_1uM
16	0.817346371	0.182653629	20220316_23_c_vil_100uM
17	0.269935891	0.730064109	20230615_02_d_s423_10nM
18	0.495538036	0.504461964	20231031_02_c_pro_10uM
19	0.564523617	0.435476383	20220808_11_d_ilo_1nM
20	0.207885136	0.792114864	20230417_12_d_fle_10uM
21	0.444590611	0.555409389	20220127_11_d_amo_100nM
22	0.81817081	0.18182919	20220808_19_c_ilo_10nM
23	0.307996772	0.692003228	20210304_10_d_gran_100uM
24	0.363006162	0.636993838	20230430_43_i_zol_100uM
25	0.658791289	0.341208711	20210317_03_d_mor_100uM
26	0.604246625	0.395753375	20200409_03_d_sul_1uM
27	0.6583524	0.3416476	20230623_10_d_sax_10nM
28	0.62618712	0.37381288	20230311_07_c_vas_1uM
29	0.417778999	0.582221001	20230913_58_d_dul_1uM
30	0.251107136	0.748892864	20211129_12_d_aml_10uM
31	0.628271019	0.371728981	20211109_08_c_lub_1uM
32	0.283661233	0.716338767	20211019_17_c_lub_1uM
33	0.446212775	0.553787225	20230810_67_c_mpa_1uM
34	0.699579218	0.300420782	20220308_13_d_veh_0uM
35	0.522295685	0.477704315	20220628_12_d_pge1_1uM
36	0.491414797	0.508585203	20220325_08_d_hex_10uM
37	0.49025912	0.50974088	20220627_05_i_pge1_1uM
38	0.454477729	0.545522271	20230822_41_s_ram_10uM
39	0.496763302	0.503236698	20230719_07_c_pro_1uM
40	0.493944209	0.506055791	20210111_10_d_mot_1uM
41	0.498789556	0.501210444	20220614_08_c_omi_10nM
42	0.338921339	0.661078661	20190531_05_i_drop_100uM
43	0.396558506	0.603441494	20231027_32_d_zac_10uM
44	0.324273062	0.675726938	20230509_31_i_Mnet_100nM
45	0.813190747	0.186809253	20220914_04_i_ome_1uM
46	0.251417969	0.748582031	20190524_03_c_dom_100uM
47	0.419702896	0.580297104	20190813_07_d_apo_1uM
48	0.470983852	0.529016148	20230228_05_c_u466_1uM
49	0.541282984	0.458717016	20220211_06_i_asp_100nM
50	0.580721891	0.419278109	20220209_17_c_asp_100nM
51	0.76770607	0.23229393	20220317_05_d_vil_10uM
52	0.398639428	0.601360572	20220811_08_i_cim_1uM
53	0.694526239	0.305473761	20220211_04_i_asp_10uM
54	0.385833243	0.614166757	20231108_14_i_eve_10nM
55	0.246561346	0.753438654	20230509_49_i_Msco_100nM
56	0.208634916	0.791365084	20230327_06_i_his_100uM
57	0.628913189	0.371086811	20230620_12_i_n214_10nM
58	0.554933854	0.445066146	20230720_04_d_tamo_100uM
59	0.721458666	0.278541334	20210316_01_d_ery_1uM
60	0.360691226	0.639308774	20230626_05_c_clon_100uM
61	0.567931794	0.432068206	20230907_80_i_pth_1nM
62	0.478883091	0.521116909	20211026_08_c_metf_10uM
63	0.482555389	0.517444611	20230909_34_c_feno_10uM
64	0.514057816	0.485942184	20200810_25_i_phy_100uM
65	0.629927979	0.370072021	20200324_11_c_R+S_10uM
66	0.389462785	0.610537215	20230817_09_d_hex_100uM
67	0.673722191	0.326277809	20190719_17_d_sp_10nM
68	0.305719593	0.694280407	20230523_37_c_cin_10nM
69	0.702998169	0.297001831	20230907_16_i_gem_1uM
70	0.817008903	0.182991097	20190904_17_i_na_10uM
71	0.453718077	0.546281923	20231004_48_c_17ah_10uM
72	0.400536852	0.599463148	20211130_13_d_lth_100uM
73	0.472098979	0.527901021	20200330_04_d_s141_100nM
74	0.527778373	0.472221627	20220313_04_i_cap_1mM
75	0.801937525	0.198062475	20220308_07_c_gaba_1uM
76	0.557763136	0.442236864	20210917_20_s_atrov_1uM
77	0.730872819	0.269127181	20220325_20_c_bet_100nM
78	0.814252161	0.185747839	20230305_02_d_vas_100nM
79	0.589075319	0.410924681	20220128_16_c_amo_1uM
80	0.33998446	0.66001554	20190826_04_d_apo_1uM
81	0.815602945	0.184397055	20210317_11_d_mor_10uM
82	0.717529814	0.282470186	20230815_10_s_cer_1uM
83	0.707232361	0.292767639	20230713_15_c_mpa_1nM
84	0.686090851	0.313909149	20230630_20_d_capt_1uM
85	0.696438088	0.303561912	20230925_59_s_trop_10uM
86	0.817685262	0.182314738	20210511_11_c_mor_10uM
87	0.327255622	0.672744378	20230429_17_i_sn38_10uM
88	0.631571841	0.368428159	20231025_34_i_mpa_100nM
89	0.221694664	0.778305336	20230523_42_i_cin_100nM
90	0.614359218	0.385640782	20200811_08_d_phy_10uM
91	0.34626286	0.65373714	20220719_06_i_pgi2_10uM
92	0.686540899	0.313459101	20210629_05_i_pgf2a_10nM
93	0.304523982	0.695476018	20230512_38_c_sco_10nM
94	0.570098309	0.429901691	20210516_07_i_aitc_100uM
95	0.4652531	0.5347469	20230818_07_d_ram_10uM
96	0.333631778	0.666368222	20190326_07_i_apo_100uM
97	0.215042624	0.784957376	20230530_17_i_gip_1uM
98	0.508527789	0.491472211	20220324_01_s_his_10uM
99	0.240686732	0.759313268	20210125_06_i_tak906_1uM
100	0.300325391	0.699674609	20230807_20_s_gad_10uM
101	0.441683041	0.558316959	20230829_35_d_dmso_141mM
102	0.778393003	0.221606997	20220328_08_i_car_10uM
103	0.312086231	0.687913769	20230613_64_i_s423_100nM
104	0.257601114	0.742398886	20230508_27_d_Mapr_1nM
105	0.506849491	0.493150509	20230909_90_c_sert_1uM
106	0.634000184	0.365999816	20220329_21_d_pant_100uM
107	0.617836453	0.382163547	20230828_44_d_lix_100nM
108	0.454712932	0.545287068	20210630_13_d_pgf2a_100nM
109	0.813252623	0.186747377	20220314_14_d_bet_100uM
110	0.380430736	0.619569264	20190523_17_i_dom_100uM
111	0.611959954	0.388040046	20230616_20_i_tir_100nM
112	0.314062465	0.685937535	20230614_74_i_s423_100nM
113	0.425021747	0.574978253	20190508_07_d_hm01_100uM
114	0.430429004	0.569570996	20230926_15_c_trop_100uM
115	0.665859221	0.334140779	20230926_62_d_race_10uM
116	0.439859781	0.560140219	20201117_12_c_2m5ht_10uM
117	0.310022388	0.689977612	20230828_10_i_lix_100nM
118	0.650166269	0.349833731	20230926_60_d_s513_100nM
119	0.780285478	0.219714522	20220401_18_d_car_100nM
120	0.546190647	0.453809353	20210713_11_d_sulp_1uM
121	0.654093135	0.345906865	20210316_05_i_ery_10uM
122	0.807654587	0.192345413	20230325_16_i_phen_10uM
123	0.24895404	0.75104596	20230601_06_i_gip_1uM
124	0.407379146	0.592620854	20230207_18_i_yoh_10nM
125	0.393678994	0.606321006	20190523_13_d_proc_100uM
126	0.544165165	0.455834835	20200324_07_i_R+S_10uM
127	0.549935977	0.450064023	20230304_05_i_pgf2a_10nM
128	0.515522989	0.484477011	20230802_68_c_calc_10nM
129	0.208002977	0.791997023	20201106_02_d_8oh_100uM
130	0.314009937	0.685990063	20230431_30_d_tea_100uM
131	0.627029175	0.372970825	20220313_07_c_cap_10uM
132	0.420916281	0.579083719	20231003_79_c_cpbg_100uM
133	0.6880506	0.3119494	20181221_07_d_cpt_10uM
134	0.381583526	0.618416474	20210606_07_i_aitc_100uM
135	0.214893651	0.785106349	20200311_06_d_proc_1uM
136	0.292186168	0.707813832	20230511_27_i_cpa_100uM
137	0.557172814	0.442827186	20190826_08_i_bro_1uM
138	0.597924199	0.402075801	20190520_16_c_gaba_100uM
139	0.406047506	0.593952494	20230601_12_s_gip_100nM
140	0.353213602	0.646786398	20230530_09_d_gip_1uM
141	0.640883041	0.359116959	20220402_24_c_oxy_100uM
142	0.504494832	0.495505168	20230427_23_s_dia_10uM
143	0.262263057	0.737736943	20231027_83_c_zac_100uM
144	0.622517197	0.377482803	20210516_01_c_aitc_10uM
145	0.248018715	0.751981285	20230612_07_d_lir_10nM
146	0.400148228	0.599851772	20210716_12_d_riv_100nM
147	0.346597948	0.653402052	20210907_12_i_lop_100uM
148	0.381765113	0.618234887	20220602_17_s_cic_10nM
149	0.368313046	0.631686954	20230615_09_i_s423_100nM
150	0.561932606	0.438067394	20200320_14_c_sul_1uM
151	0.261240286	0.738759714	20220214_18_s_azi_10uM
152	0.366292126	0.633707874	20221020_05_c_u466_1uM
153	0.572371682	0.427628318	20190122_02_c_cpt_100uM
154	0.579036505	0.420963495	20190514_08_i_2m5ht_100uM
155	0.279905533	0.720094467	20230523_03_c_cin_10nM
156	0.647222503	0.352777497	20211020_10_s_lub_10uM
157	0.251838301	0.748161699	20230804_67_i_olm_10uM
158	0.471421092	0.528578908	20190520_05_i_npy_100nM
159	0.630668229	0.369331771	20230616_64_c_n214_100nM
160	0.818159975	0.181840025	20210223_10_d_vas_1uM
161	0.289781414	0.710218586	20201019_10_i_pal_10uM
162	0.444034875	0.555965125	20210125_11_d_tak906_10uM
163	0.359850533	0.640149467	20230615_07_i_s423_1uM
164	0.746194412	0.253805588	20220128_07_c_amo_100nM
165	0.609672619	0.390327381	20210118_06_c_hm01_100nM
166	0.620758521	0.379241479	20220614_15_i_omi_10nM
167	0.630763564	0.369236436	20210125_14_i_tak906_10uM
168	0.686308999	0.313691001	20230303_09_c_tre_100nM
169	0.20695548	0.79304452	20211210_02_d_lis_10uM
170	0.701197837	0.298802163	20231005_42_i_pbg_10uM
171	0.706251731	0.293748269	20220328_10_d_car_100uM
172	0.367405064	0.632594936	20220111_11_i_lis_10uM
173	0.81242993	0.18757007	20210603_06_i_pge2_1uM
174	0.818057196	0.181942804	20210719_20_s_lop_100uM
175	0.709186768	0.290813232	20221014_01_d_Mbwc_1nM
176	0.739472329	0.260527671	20190925_03_d_pru_1uM
177	0.206863353	0.793136647	20210906_10_s_ome_10uM
178	0.239598552	0.760401448	20221230_03_c_lina_1nM
179	0.359019363	0.640980637	20190719_21_i_nka_10nM
180	0.39850571	0.60149429	20230509_18_c_Mnet_100nM
181	0.335984887	0.664015113	20230413_05_d_cita_10uM
182	0.603458204	0.396541796	20200324_13_i_sul_1uM
183	0.738093016	0.261906984	20230630_11_d_clon_1uM
184	0.367479917	0.632520083	20230712_74_i_cali_10uM
185	0.369862639	0.630137361	20211207_03_d_bup_1mM
186	0.357987384	0.642012616	20230906_66_i_ted_100nM
187	0.408959777	0.591040223	20230728_41_i_pth_1nM
188	0.815164944	0.184835056	20210512_01_d_mor_100uM
189	0.557689921	0.442310079	20230213_07_c_ome_100uM
190	0.208234584	0.791765416	20201109_11_c_8oh_1uM
191	0.253621507	0.746378493	20231006_70_c_cloz_10uM
192	0.295453501	0.704546499	20230720_67_c_egta_100uM
193	0.773031886	0.226968114	20210527_04_i_pge2_10nM
194	0.467959625	0.532040375	20230503_27_c_risp_100uM
195	0.208063371	0.791936629	20231013_09_c_lan_1uM
196	0.696394398	0.303605602	20231026_13_s_pro_10uM
197	0.636049202	0.363950798	20221018_02_d_ome_10uM
198	0.328782909	0.671217091	20230630_03_d_imi_100uM
199	0.287726486	0.712273514	20231107_06_c_Mpgd2_100nM
200	0.615615004	0.384384996	20230926_25_c_sco_1nM
201	0.51356503	0.48643497	20220805_08_c_ilo_1nM
202	0.559298806	0.440701194	20231103_72_i_mann_1mM
203	0.718698652	0.281301348	20210317_05_i_mor_10uM
204	0.207971803	0.792028197	20201117_06_c_2m5ht_10uM
205	0.797505113	0.202494887	20230307_12_c_tre_10nM
206	0.438461174	0.561538826	20230711_27_d_est_100nM
207	0.467491748	0.532508252	20230809_77_i_val_10uM
208	0.533455718	0.466544282	20230809_92_i_cpa_100uM
209	0.643567498	0.356432502	20230907_40_s_gem_10uM
210	0.29805	0.70195	20200813_10_s_na_100uM
211	0.814213081	0.185786919	20221026_02_d_pge2_100nM
212	0.21080362	0.78919638	20230828_32_i_lix_1nM
213	0.274943952	0.725056048	20230509_39_d_Mnet_10nM
214	0.818173942	0.181826058	20210127_06_i_tak906_1uM
215	0.510035559	0.489964441	20231012_42_i_lan_10uM
216	0.469824044	0.530175956	20210113_08_d_mot_10nM
217	0.346839323	0.653160677	20230529_79_s_gad_10uM
218	0.731657663	0.268342337	20231110_78_i_c999_10uM
219	0.208504188	0.791495812	20221207_09_i_Mlar_1nM
220	0.517373102	0.482626898	20231103_27_i_oct_10nM
221	0.656906058	0.343093942	20231106_29_c_levo_100nM
222	0.506147831	0.493852169	20220613_20_s_tre_10nM
223	0.522764745	0.477235255	20190710_22_s_sp_1uM
224	0.805052774	0.194947226	20220403_09_c_oxy_10uM
225	0.381008289	0.618991711	20230318_23_c_sul_1uM
226	0.22086812	0.77913188	20201130_02_d_flu_10uM
227	0.642465667	0.357534333	20230927_44_d_apra_10nM
228	0.500037223	0.499962777	20230909_96_d_lict_100uM
229	0.492374963	0.507625037	20231013_49_s_carv_1uM
230	0.424189623	0.575810377	20230620_49_d_sax_100nM
231	0.506876476	0.493123524	20220531_03_d_cic_100nM
232	0.291564033	0.708435967	20230530_06_i_gip_1uM
233	0.489396108	0.510603892	20211108_07_i_lub_1uM
234	0.326774526	0.673225474	20230728_90_s_pth_10nM
235	0.695788406	0.304211594	20220916_15_i_ici_1uM
236	0.609770062	0.390229938	20230718_66_i_upa_10nM
237	0.60028991	0.39971009	20230728_23_i_meto_100uM
238	0.539426889	0.460573111	20220314_13_c_his_100uM
239	0.480720166	0.519279834	20181221_05_d_cpt_100uM
240	0.430875961	0.569124039	20191127_02_i_dop_100nM
241	0.808565478	0.191434522	20190905_09_c_na_1uM
242	0.449837651	0.550162349	20231110_30_i_Mnet_100nM
243	0.229415778	0.770584222	20200527_09_d_phen_1uM
244	0.698404645	0.301595355	20210105_08_i_ag_1nM
245	0.265869577	0.734130423	20221003_02_i_Mbwc_10nM
246	0.52310898	0.47689102	20220602_16_c_cic_100nM
247	0.477406414	0.522593586	20190506_03_c_ond_100uM
248	0.306944907	0.693055093	20181228_07_c_cpt_10uM
249	0.713659347	0.286340653	20230728_61_c_ca_1mM
250	0.357857217	0.642142783	20231020_75_c_fam_100uM
251	0.249802906	0.750197094	20231013_67_d_carv_1uM
252	0.206861933	0.793138067	20220616_06_i_omi_100nM
253	0.266392751	0.733607249	20230718_79_s_upa_10nM
254	0.323590138	0.676409862	20230724_05_c_tamo_10uM
255	0.694350707	0.305649293	20220305_21_d_npy_1nM
256	0.504602648	0.495397352	20210820_01_c_cita_10uM
257	0.585167278	0.414832722	20201028_05_c_pal_1uM
258	0.35455914	0.64544086	20200330_13_d_s141_100nM
259	0.818145794	0.181854206	20220901_09_d_mor_1uM
260	0.590627221	0.409372779	20190510_12_d_hm01_100uM
261	0.753875194	0.246124806	20230306_11_d_pge2_1uM
262	0.212635181	0.787364819	20220718_13_d_pgi2_10uM
263	0.545450469	0.454549531	20210111_05_i_mot_100nM
264	0.31542719	0.68457281	20230728_89_s_pth_10nM
265	0.601569141	0.398430859	20230818_43_i_ram_100uM
266	0.285688014	0.714311986	20200312_09_d_proc_1uM
267	0.426776492	0.573223508	20230817_33_s_clon_10uM
268	0.298091878	0.701908122	20220330_29_i_car_1uM
269	0.81720577	0.18279423	20210713_20_s_sulp_10uM
270	0.33440431	0.66559569	20230928_91_i_tak906_10uM
271	0.692252383	0.307747617	20220718_17_c_pgi2_100nM
272	0.455723496	0.544276504	20230710_46_s_flup_1uM
273	0.641377764	0.358622236	20230430_29_i_sn38_10uM
274	0.422848184	0.577151816	20230913_57_d_dul_1uM
275	0.25095167	0.74904833	20200409_06_c_sul_1uM
276	0.818153561	0.181846439	20230629_38_s_lic_1mM
277	0.472654295	0.527345705	20230808_88_i_cpa_100uM
278	0.360183206	0.639816794	20210827_14_i_lop_10uM
279	0.212127693	0.787872307	20190624_22_s_dom_100uM
280	0.413288947	0.586711053	20230815_83_d_amo_1uM
281	0.461950726	0.538049274	20201116_11_c_8oh_1uM
282	0.601964679	0.398035321	20211019_09_c_lub_100uM
283	0.52807557	0.47192443	20200810_01_d_phy_1uM
284	0.501288193	0.498711807	20220922_04_c_Mbwc_1nM
285	0.611898605	0.388101395	20211209_07_i_bup_100uM
286	0.558475379	0.441524621	20230818_88_i_eso_1nM
287	0.499513869	0.500486131	20231107_47_d_eve_10nM
288	0.509257321	0.490742679	20230432_12_c_tea_1mM
289	0.44874598	0.55125402	20220111_03_d_lis_1uM
290	0.338413167	0.661586833	20230825_06_d_mgc_1uM
291	0.217034053	0.782965947	20220719_16_i_pgi2_10uM
292	0.650722709	0.349277291	20230822_85_s_dmso_14mM
293	0.249991836	0.750008164	20230322_13_d_miso_10uM
294	0.509015986	0.490984014	20230511_59_i_cpa_1uM
295	0.802046866	0.197953134	20220304_05_i_yy_10nM
296	0.665059463	0.334940537	20230816_13_c_pgf2a_100nM
297	0.634019956	0.365980044	20231101_08_d_oct_100nM
298	0.533804099	0.466195901	20230227_01_c_atrov_1uM
299	0.208926745	0.791073255	20201208_13_i_flu_1uM
300	0.357436815	0.642563185	20230801_27_d_pth_1nM
301	0.546798363	0.453201637	20220916_02_c_ome_1uM
302	0.527330795	0.472669205	20230928_60_c_ang_100nM
303	0.297695437	0.702304563	20230331_10_i_ici_10uM
304	0.537010007	0.462989993	20210516_03_c_aitc_100uM
305	0.517994739	0.482005261	20230323_08_d_oxy_1uM
306	0.304347169	0.695652831	20210522_01_c_aitc_10uM
307	0.381451849	0.618548151	20230431_13_d_tea_100uM
308	0.508741013	0.491258987	20230301_07_c_oxy_1uM
309	0.442847334	0.557152666	20230810_45_c_amo_10nM
310	0.463909681	0.536090319	20231026_35_d_levo_100nM
311	0.422508565	0.577491435	20230926_09_c_trop_1uM
312	0.482815677	0.517184323	20230817_23_i_clon_10uM
313	0.57003439	0.42996561	20231003_48_c_ang2_10nM
314	0.394712971	0.605287029	20190426_15_d_pru_100uM
315	0.588815289	0.411184711	20211019_10_s_lub_10uM
316	0.308544974	0.691455026	20230331_16_d_ici_1uM
317	0.333180447	0.666819553	20230808_21_i_val_1uM
318	0.401490262	0.598509738	20231106_19_d_17ah_1uM
319	0.668027642	0.331972358	20220309_09_s_cap_1mM
320	0.300729649	0.699270351	20210820_07_d_cita_10uM
321	0.533330326	0.466669674	20230429_25_i_sn38_1uM
322	0.692582996	0.307417004	20220224_05_i_ran_1mM
323	0.813477105	0.186522895	20220323_18_i_hex_1mM
324	0.341723266	0.658276734	20190716_01_d_nka_10nM
325	0.747606572	0.252393428	20230305_09_c_vas_100nM
326	0.26608097	0.73391903	20210831_08_c_pant_10uM
327	0.209733353	0.790266647	20220326_02_d_at_10uM
328	0.392343623	0.607656377	20230312_16_i_5ht_1uM
329	0.522473838	0.477526162	20200810_26_d_phy_100uM
330	0.572402534	0.427597466	20201208_11_d_flu_10uM
331	0.398128498	0.601871502	20231004_43_i_cef_1uM
332	0.615552551	0.384447449	20230818_44_d_pgd2_10uM
333	0.330422268	0.669577732	20210118_09_d_hm01_100nM
334	0.775928888	0.224071112	20220402_23_d_oxy_100nM
335	0.657818238	0.342181762	20220929_03_c_Mbwc_1nM
336	0.731641619	0.268358381	20200323_01_i_R+S_1uM
337	0.29136432	0.70863568	20220113_06_c_roli_10nM
338	0.595263353	0.404736647	20220113_20_s_roli_10nM
339	0.266962389	0.733037611	20201028_08_d_pal_1uM
340	0.365387467	0.634612533	20230516_10_c_capt_10uM
341	0.370043748	0.629956252	20230904_29_i_dmso_141mM
342	0.778351117	0.221648883	20220319_20_s_ach_10uM
343	0.591742656	0.408257344	20210111_19_s_dag_10nM
344	0.473355582	0.526644418	20231020_87_s_fam_100uM
345	0.640175602	0.359824398	20211207_02_d_bup_100uM
346	0.461557045	0.538442955	20210120_03_i_hm01_1uM
347	0.33211517	0.66788483	20230512_23_c_ato_1uM
348	0.479343324	0.520656676	20190415_09_c_dop_100uM
349	0.548614331	0.451385669	20230906_78_d_dul_100nM
350	0.290865796	0.709134204	20230608_63_s_sem_100nM
351	0.227246314	0.772753686	20220326_07_d_at_100uM
352	0.304106875	0.695893125	20220208_07_c_asp_10uM
353	0.816383401	0.183616599	20220209_04_i_asp_1uM
354	0.439054879	0.560945121	20220311_08_c_eso_100nM
355	0.493522179	0.506477821	20231031_09_c_mpa_100nM
356	0.505409945	0.494590055	20221021_02_d_ome_1uM
357	0.271048626	0.728951374	20190814_24_s_nkb_1uM
358	0.81714427	0.18285573	20220812_16_d_lub_100uM
359	0.646345222	0.353654778	20211206_14_i_bup_10uM
360	0.266507366	0.733492634	20230510_28_c_ato_10uM
361	0.315970063	0.684029937	20190814_13_s_nkb_1uM
362	0.403275339	0.596724661	20220127_15_i_amo_10nM
363	0.504759877	0.495240123	20220620_18_c_miso_1uM
364	0.491866553	0.508133447	20230202_25_i_yoh_1uM
365	0.725126643	0.274873357	20190424_06_c_dop_100uM
366	0.33639065	0.66360935	20231010_62_s_ins_1uM
367	0.44439907	0.55560093	20230913_82_i_dul_1uM
368	0.802335037	0.197664963	20210722_04_i_clop_10nM
369	0.44473075	0.55526925	20201202_08_c_flu_10uM
370	0.445863344	0.554136656	20220310_23_d_eso_1nM
371	0.533407256	0.466592744	20231003_26_d_rab_1uM
372	0.557514752	0.442485248	20230807_38_i_gad_100uM
373	0.297507064	0.702492936	20201103_02_d_pal_100uM
374	0.547095382	0.452904618	20210610_11_d_s513_100nM
375	0.282924191	0.717075809	20200820_02_d_ond_10uM
376	0.508032119	0.491967881	20221019_01_d_ome_1uM
377	0.24609886	0.75390114	20230531_53_c_gip_10nM
378	0.260468736	0.739531264	20230601_88_i_tec_10uM
379	0.401437491	0.598562509	20230414_23_c_ran_100uM
380	0.529022837	0.470977163	20230913_11_d_fenf_1uM
381	0.281904211	0.718095789	20231110_13_i_mann_10mM
382	0.514555386	0.485444614	20230721_52_d_egta_10mM
383	0.430848608	0.569151392	20210304_18_c_gran_1uM
384	0.47488787	0.52511213	20190503_18_c_dop_100uM
385	0.250766571	0.749233429	20190710_15_c_nkb_100nM
386	0.817860572	0.182139428	20230906_60_i_ted_100nM
387	0.413145474	0.586854526	20230509_04_c_Mnet_1nM
388	0.431277364	0.568722636	20221020_08_i_pgd2_10uM
389	0.673507367	0.326492633	20230804_68_i_olm_100uM
390	0.801777151	0.198222849	20200808_05_i_phy_10uM
391	0.420312313	0.579687687	20230807_85_i_glp1_100nM
392	0.506950105	0.493049895	20190723_14_i_nka_10nM
393	0.591051091	0.408948909	20230728_63_d_ca_1mM
394	0.425488669	0.574511331	20230615_53_c_tir_1nM
395	0.775820512	0.224179488	20230911_102_d_hm01_10nM
396	0.355119186	0.644880814	20190708_04_d_nkb_100nM
397	0.44688232	0.55311768	20230909_37_d_feno_100uM
398	0.325219554	0.674780446	20230430_27_i_sn38_1uM
399	0.686676048	0.313323952	20230318_18_c_ach_1uM
400	0.76186211	0.23813789	20210610_06_i_s513_10uM
401	0.539638048	0.460361952	20231020_98_d_ang_1uM
402	0.347238774	0.652761226	20231003_105_i_ang2_100nM
403	0.376639993	0.623360007	20230830_11_c_lix_100nM
404	0.779070375	0.220929625	20230118_08_i_pge1_1uM
405	0.587152725	0.412847275	20230904_53_d_yy_1nM
406	0.432921029	0.567078971	20230508_62_i_Mnet_1nM
407	0.51189437	0.48810563	20200325_16_d_sul_10uM
408	0.518774711	0.481225289	20231103_94_d_c999_1uM
409	0.657014338	0.342985662	20211020_14_i_lub_1uM
410	0.212066285	0.787933715	20201117_11_c_2m5ht_1uM
411	0.634594073	0.365405927	20190822_17_d_sum_10uM
412	0.707427335	0.292572665	20200629_03_i_adr_100uM
413	0.81633432	0.18366568	20230127_04_c_mor_100uM
414	0.643836562	0.356163438	20230221_13_s_mor_1uM
415	0.326206522	0.673793478	20200214_09_d_win55_1uM
416	0.274943404	0.725056596	20230516_04_c_capt_100uM
417	0.667782248	0.332217752	20230605_34_c_ex4_1uM
418	0.278990148	0.721009852	20210906_04_i_ome_1uM
419	0.8119192	0.1880808	20220608_14_i_tre_1nM
420	0.375063194	0.624936806	20210120_05_c_hm01_10nM
421	0.598660856	0.401339144	20230911_53_d_lth_100uM
422	0.694217097	0.305782903	20220305_30_s_yy_100nM
423	0.633993595	0.366006405	20210120_06_c_hm01_1uM
424	0.274472652	0.725527348	20231103_55_d_mann_1mM
425	0.694220921	0.305779079	20230213_09_i_mor_100uM
426	0.622656291	0.377343709	20190107_07_i_cpt_100uM
427	0.326710856	0.673289144	20220624_19_c_pgd2_10uM
428	0.30536734	0.69463266	20230724_33_i_tamo_10uM
429	0.397319316	0.602680684	20231019_16_i_pro_100uM
430	0.251045389	0.748954611	20210302_12_d_gran_1uM
431	0.789808229	0.210191771	20230728_81_d_ca_1mM
432	0.716424007	0.283575993	20220628_20_c_pge1_10uM
433	0.610359599	0.389640401	20230630_55_c_lic_10mM
434	0.505090043	0.494909957	20210713_14_i_krebs_0uM
435	0.641318768	0.358681232	20230718_74_i_upa_1nM
436	0.34424629	0.65575371	20230818_73_d_zol_10uM
437	0.236983282	0.763016718	20230419_18_c_lina_10nM
438	0.457648167	0.542351833	20230707_41_i_flup_1uM
439	0.578899828	0.421100172	20190822_03_c_na_10uM
440	0.366065555	0.633934445	20230705_34_c_zic_10mM
441	0.206860877	0.793139123	20221214_07_i_Mfev_100nM
442	0.262659484	0.737340516	20230828_33_c_lix_10nM
443	0.456195572	0.543804428	20230626_76_c_glp2_10nM
444	0.812477079	0.187522921	20230127_16_i_mor_1uM
445	0.449948605	0.550051395	20220114_06_i_roli_1uM
446	0.548359967	0.451640033	20230911_20_c_lict_10mM
447	0.796312798	0.203687202	20191024_04_d_bro_100nM
448	0.23978438	0.76021562	20211025_07_c_metf_1uM
449	0.235209303	0.764790697	20210823_01_d_sert_1uM
450	0.209543359	0.790456641	20191129_05_i_sum_100nM
451	0.404945953	0.595054047	20231006_42_d_cloz_10uM
452	0.570158962	0.429841038	20231010_17_d_race_10uM
453	0.206860065	0.793139935	20211018_10_s_ome_10uM
454	0.449538583	0.550461417	20231031_87_d_gin8_100nM
455	0.646116208	0.353883792	20230616_65_c_n214_1uM
456	0.350132021	0.649867979	20230926_63_d_race_100uM
457	0.478319181	0.521680819	20231107_26_i_eve_1uM
458	0.451177337	0.548822663	20220324_26_d_hex_10uM
459	0.303477057	0.696522943	20211025_13_d_metf_100uM
460	0.699002106	0.300997894	20220706_05_c_cim_100uM
461	0.274001127	0.725998873	20230508_59_c_Mnet_1nM
462	0.52477626	0.47522374	20220204_14_i_amo_1uM
463	0.578512782	0.421487218	20220817_09_c_lub_1uM
464	0.520046388	0.479953612	20190711_01_d_sp_100nM
465	0.68373353	0.31626647	20230305_06_i_vas_1uM
466	0.222164842	0.777835158	20230515_02_d_sco_100nM
467	0.242828823	0.757171177	20230807_17_i_gad_10uM
468	0.438772377	0.561227623	20220602_07_c_cic_1nM
469	0.215101955	0.784898045	20230418_05_i_cita_1mM
470	0.218579792	0.781420208	20230927_03_c_ang_100nM
471	0.253463798	0.746536202	20220326_30_s_at_10uM
472	0.389440741	0.610559259	20231101_09_c_oct_1nM
473	0.521769679	0.478230321	20230817_14_c_hex_1mM
474	0.513869013	0.486130987	20190826_09_c_bro_1uM
475	0.430794294	0.569205706	20230706_12_c_zic_1mM
476	0.429225036	0.570774964	20190610_18_c_sp_50uM
477	0.430537871	0.569462129	20201105_03_i_pal_100uM
478	0.337173555	0.662826445	20220401_26_c_yoh_100uM
479	0.640402112	0.359597888	20230822_06_d_ram_1uM
480	0.66902661	0.33097339	20220314_16_c_bet_100uM
481	0.712109438	0.287890562	20220623_09_c_pgd2_1uM
482	0.697175579	0.302824421	20200527_07_i_phen_100uM
483	0.355482701	0.644517299	20230104_03_c_lina_1nM
484	0.447185643	0.552814357	20230815_21_d_los_1uM
485	0.466927963	0.533072037	20190523_06_c_dom_100uM
486	0.565014381	0.434985619	20210726_17_c_clop_10nM
487	0.544221797	0.455778203	20190429_06_c_na_100uM
488	0.592561511	0.407438489	20230906_23_i_gem_100uM
489	0.361473664	0.638526336	20220613_06_i_omi_100nM
490	0.347651642	0.652348358	20230606_21_i_lina_10nM
491	0.686575956	0.313424044	20220614_04_i_omi_1nM
492	0.66608271	0.33391729	20230724_02_d_tamo_100uM
493	0.789168563	0.210831437	20220319_26_i_ach_10uM
494	0.206893575	0.793106425	20231006_91_s_cloz_10uM
495	0.542645878	0.457354122	20220303_27_c_npy_10nM
496	0.51682809	0.48317191	20190429_04_d_na_100uM
497	0.8181739	0.1818261	20220319_09_i_ach_1uM
498	0.589278576	0.410721424	20230714_01_d_pro_100uM
499	0.54373093	0.45626907	20220314_20_s_hex_100uM
500	0.430804243	0.569195757	20210621_18_c_idmt_10nM
501	0.670035709	0.329964291	20211130_16_i_lth_100uM
502	0.468358283	0.531641717	20200810_09_d_phy_10uM
503	0.698003261	0.301996739	20230803_29_i_cef_1uM
504	0.280171262	0.719828738	20231005_60_c_pbg_10uM
505	0.585414075	0.414585925	20230713_02_d_mpa_10nM
506	0.315571257	0.684428743	20230522_36_i_glp1_100nM
507	0.46991513	0.53008487	20210917_04_i_atrov_100nM
508	0.578509405	0.421490595	20230906_92_s_dul_100nM
509	0.654458942	0.345541058	20230713_37_s_mpa_100nM
510	0.633727709	0.366272291	20210226_16_c_vas_1uM
511	0.504799441	0.495200559	20201112_02_d_8oh_100uM
512	0.215717598	0.784282402	20230907_44_d_metf_1uM
513	0.817528174	0.182471826	20190708_19_d_sp_100nM
514	0.330497272	0.669502728	20220620_17_c_miso_100nM
515	0.772699304	0.227300696	20191126_12_c_dop_100nM
516	0.549360449	0.450639551	20230201_19_d_yoh_1uM
517	0.817858073	0.182141927	20220809_03_d_ilo_100nM
518	0.256810425	0.743189575	20190710_10_d_sp_1uM
519	0.290624096	0.709375904	20230224_01_d_atrov_1uM
520	0.248065054	0.751934946	20201106_09_i_8oh_100uM
521	0.329811916	0.670188084	20230104_02_c_lina_10nM
522	0.394586429	0.605413571	20190506_15_i_ond_100uM
523	0.491405022	0.508594978	20190812_24_s_nkb_1uM
524	0.422229625	0.577770375	20230804_12_c_olm_10uM
525	0.744543297	0.255456703	20220622_10_s_pgd2_1uM
526	0.258661317	0.741338683	20191204_10_d_s218_100nM
527	0.443081968	0.556918032	20190429_21_s_apo_100uM
528	0.235140145	0.764859855	20230323_19_d_bup_1mM
529	0.34587143	0.65412857	20230412_10_c_cita_1mM
530	0.59634179	0.40365821	20210106_09_i_dag_10nM
531	0.621450078	0.378549922	20230804_53_i_olm_100uM
532	0.435227761	0.564772239	20210707_20_s_u466_10uM
533	0.418991088	0.581008912	20230829_07_d_mgc_10uM
534	0.209343207	0.790656793	20230210_14_i_ome_1uM
535	0.582515936	0.417484064	20230327_08_d_cim_1uM
536	0.447019175	0.552980825	20200814_09_c_ola_100uM
537	0.54238584	0.45761416	20230628_23_d_clon_1uM
538	0.209924898	0.790075102	20220214_22_d_azi_1uM
539	0.222686559	0.777313441	20230502_22_c_iri_100uM
540	0.349035505	0.650964495	20230809_65_s_glp1_10nM
541	0.266739167	0.733260833	20200409_10_i_sul_1uM
542	0.513702785	0.486297215	20190521_03_c_yy_100nM
543	0.578393547	0.421606453	20230304_10_s_krebs_0uM
544	0.454677462	0.545322538	20221228_03_c_Mfev_1nM
545	0.305152277	0.694847723	20230630_12_d_capt_1uM
546	0.588321378	0.411678622	20230516_30_i_capt_10uM
547	0.335123764	0.664876236	20230907_45_d_metf_1uM
548	0.526026905	0.473973095	20220610_04_i_tre_1nM
549	0.686793879	0.313206121	20220526_03_d_ang_100nM
550	0.636265665	0.363734335	20230815_75_c_phen_10uM
551	0.7133538	0.2866462	20220729_12_d_bwc_10nM
552	0.658517618	0.341482382	20220729_03_d_bwc_100nM
553	0.578814068	0.421185932	20210610_14_i_s513_100nM
554	0.253999265	0.746000735	20210119_12_c_hm01_1uM
555	0.689619862	0.310380138	20230423_07_c_ery_1uM
556	0.610986228	0.389013772	20230120_01_c_pge1_1uM
557	0.620034903	0.379965097	20210308_03_d_ery_100uM
558	0.206878221	0.793121779	20230727_83_i_ca_100mM
559	0.362268761	0.637731239	20230609_18_c_capt_1uM
560	0.466645286	0.533354714	20221228_01_c_Mfev_100nM
561	0.418080162	0.581919838	20210113_06_c_mot_100nM
562	0.621579501	0.378420499	20230906_11_i_gem_1uM
563	0.516171215	0.483828785	20230925_67_d_trop_10uM
564	0.608792122	0.391207878	20200629_01_d_adr_100uM
565	0.807289653	0.192710347	20230227_15_i_u466_1uM
566	0.5905127	0.4094873	20230830_33_d_ted_1nM
567	0.294268365	0.705731635	20221212_03_d_Mfev_1nM
568	0.335963627	0.664036373	20220811_18_c_ici_10uM
569	0.231781476	0.768218524	20230516_06_c_capt_100uM
570	0.425249764	0.574750236	20230822_56_d_dmso_1mM
571	0.601993247	0.398006753	20231019_14_c_levo_1uM
572	0.727870192	0.272129808	20200619_06_d_phen_100uM
573	0.625276033	0.374723967	20220609_11_d_tre_1nM
574	0.421463919	0.578536081	20231005_47_i_pbg_10uM
575	0.534757678	0.465242322	20220308_22_d_gaba_10uM
576	0.690599058	0.309400942	20210317_20_s_mor_100uM
577	0.206937828	0.793062172	20231012_101_s_lan_10uM
578	0.755352851	0.244647149	20210304_13_i_gran_1uM
579	0.566328331	0.433671669	20230512_47_i_sco_100nM
580	0.233826013	0.766173987	20230711_31_d_est_10nM
581	0.346173089	0.653826911	20230109_09_d_lina_1nM
582	0.553414856	0.446585144	20200808_08_c_phy_10uM
583	0.692304753	0.307695247	20230731_31_d_meto_1uM
584	0.771165209	0.228834791	20210224_13_i_vas_10nM
585	0.363917015	0.636082985	20220706_11_c_cim_100uM
586	0.694106039	0.305893961	20210507_03_c_aitc_100uM
587	0.647273933	0.352726067	20230928_108_c_ang2_1uM
588	0.678289849	0.321710151	20200622_14_c_adr_1uM
589	0.357232306	0.642767694	20230505_04_c_Mdex_1uM
590	0.209023092	0.790976908	20221220_08_c_sita_100nM
591	0.799522809	0.200477191	20220223_02_d_ran_10uM
592	0.5489124	0.4510876	20230809_58_c_val_1uM
593	0.305041054	0.694958946	20230815_77_s_val_10uM
594	0.436758974	0.563241026	20230607_42_c_sem_100nM
595	0.363046521	0.636953479	20190711_17_i_nka_100nM
596	0.301049647	0.698950353	20230713_28_d_mpa_10nM
597	0.51142279	0.48857721	20221125_03_c_sita_10nM
598	0.338375259	0.661624741	20190114_04_s_cpt_100uM
599	0.747994232	0.252005768	20230127_08_i_mor_10uM
600	0.664026865	0.335973135	20210906_11_d_ome_1uM
601	0.430836865	0.569163135	20230704_16_c_ceti_100nM
602	0.321753466	0.678246534	20231103_13_s_Mapr_10nM
603	0.24222812	0.75777188	20230503_37_i_risp_1uM
604	0.774343476	0.225656524	20231106_25_i_levo_10nM
605	0.663202775	0.336797225	20230719_29_i_mpa_1uM
606	0.579880327	0.420119673	20210819_04_i_cita_10uM
607	0.807074918	0.192925082	20181228_04_i_cpt_100uM
608	0.619432095	0.380567905	20220622_11_d_pgd2_100nM
609	0.640030002	0.359969998	20230926_119_i_asp_1uM
610	0.456001658	0.543998342	20210616_01_d_idmt_1nM
611	0.292591585	0.707408415	20210111_16_c_mot_1uM
612	0.45773338	0.54226662	20220714_07_d_ex4_100nM
613	0.54222476	0.45777524	20230714_59_d_cali_100nM
614	0.816450048	0.183549952	20220318_03_i_bet_10uM
615	0.561594962	0.438405038	20200811_05_i_phy_10uM
616	0.481125982	0.518874018	20210120_07_d_hm01_1uM
617	0.254131412	0.745868588	20230602_07_d_dip_10uM
618	0.669464876	0.330535124	20220726_14_i_bwc_1nM
619	0.558823951	0.441176049	20230508_45_c_Mapr_10nM
620	0.296758362	0.703241638	20230106_05_c_lina_100nM
621	0.42172856	0.57827144	20220615_13_d_omi_100nM
622	0.583187257	0.416812743	20230523_25_d_cin_10nM
623	0.351037408	0.648962592	20230615_22_s_s423_100nM
624	0.296062421	0.703937579	20210125_16_c_tak906_100uM
625	0.216149094	0.783850906	20230511_11_d_cpa_10uM
626	0.347103203	0.652896797	20230704_25_i_ceti_100nM
627	0.376627644	0.623372356	20230325_21_s_veh_0uM
628	0.450691932	0.549308068	20220224_13_d_ran_10uM
629	0.20700014	0.79299986	20230419_11_d_flu_10uM
630	0.806484319	0.193515681	20190605_23_d_mot_100nM
631	0.740436613	0.259563387	20231020_34_c_fam_10uM
632	0.815937057	0.184062943	20220324_19_c_bet_1uM
633	0.249335994	0.750664006	20220616_13_d_miso_10uM
634	0.486155783	0.513844217	20230725_15_i_17ah_100uM
635	0.210771945	0.789228055	20191204_12_c_s218_100nM
636	0.665819185	0.334180815	20190611_06_c_sp_50uM
637	0.379901816	0.620098184	20230829_31_i_pro_1uM
638	0.659370773	0.340629227	20230429_64_c_sn38_10uM
639	0.808225158	0.191774842	20220305_12_d_imiq_1uM
640	0.333942289	0.666057711	20230428_48_d_iri_1uM
641	0.555365685	0.444634315	20230706_08_c_zic_10mM
642	0.500490159	0.499509841	20231103_19_d_oct_1nM
643	0.58446443	0.41553557	20220327_17_c_aml_10uM
644	0.375199247	0.624800753	20230418_06_i_drop_1uM
645	0.283497997	0.716502003	20230615_47_i_tir_100nM
646	0.42387538	0.57612462	20210719_15_i_lop_10uM
647	0.478780367	0.521219633	20230818_37_d_ram_10uM
648	0.512213053	0.487786947	20230615_01_c_s423_10nM
649	0.532086422	0.467913578	20231019_43_i_pro_1uM
650	0.447137835	0.552862165	20231013_74_c_carv_100nM
651	0.715714265	0.284285735	20230911_96_d_dmso_14mM
652	0.761132787	0.238867213	20220402_21_i_oxy_10uM
653	0.222031031	0.777968969	20230531_11_s_tec_1uM
654	0.242515208	0.757484792	20230508_32_i_Mapr_100nM
655	0.50694786	0.49305214	20221021_10_d_ome_1uM
656	0.527841859	0.472158141	20220315_16_i_hex_100uM
657	0.778621103	0.221378897	20220309_11_d_cap_100uM
658	0.297774232	0.702225768	20211018_20_s_ome_10uM
659	0.325995601	0.674004399	20230801_70_i_calc_10nM
660	0.806122921	0.193877079	20210705_01_d_pgf2a_1nM
661	0.236589529	0.763410471	20230427_48_d_zol_1mM
662	0.621653756	0.378346244	20230502_59_i_zol_10uM
663	0.395649627	0.604350373	20230620_54_c_sax_10nM
664	0.449924548	0.550075452	20230512_41_c_sco_100nM
665	0.265240412	0.734759588	20230630_28_i_lic_1mM
666	0.645739667	0.354260333	20230928_85_i_lix_100nM
667	0.517189933	0.482810067	20230630_57_i_capt_10uM
668	0.219687498	0.780312502	20230601_85_d_tec_100nM
669	0.246779283	0.753220717	20230516_03_d_capt_100uM
670	0.614893255	0.385106745	20190822_02_i_na_10uM
671	0.380648129	0.619351871	20230615_77_s_tir_10nM
672	0.5762722	0.4237278	20220608_01_d_tre_1nM
673	0.484521274	0.515478726	20210721_04_i_clop_10nM
674	0.207072726	0.792927274	20230328_10_c_his_1uM
675	0.301881061	0.698118939	20230731_09_s_meto_10uM
676	0.367060899	0.632939101	20230712_82_s_cali_1uM
677	0.393577332	0.606422668	20230306_03_c_pge2_10nM
678	0.522957195	0.477042805	20220317_24_c_vil_1uM
679	0.541496433	0.458503567	20210830_01_d_pant_1uM
680	0.685850894	0.314149106	20190904_15_c_sum_10uM
681	0.607107896	0.392892104	20211110_11_d_aml_1uM
682	0.511170958	0.488829042	20220318_29_c_hex_10uM
683	0.389184086	0.610815914	20230431_39_d_tea_1mM
684	0.363106653	0.636893347	20210722_07_c_clop_10nM
685	0.490985376	0.509014624	20190806_06_c_dop_10uM
686	0.671806628	0.328193372	20190606_13_d_mot_100nM
687	0.693146226	0.306853774	20230907_95_c_hm01_1uM
688	0.511657607	0.488342393	20190814_21_i_bro_1uM
689	0.297595182	0.702404818	20230512_08_c_cpa_10uM
690	0.701971236	0.298028764	20220315_22_i_bet_10uM
691	0.332256133	0.667743867	20220826_02_d_mor_100uM
692	0.220242014	0.779757986	20230505_02_d_Mdex_1uM
693	0.702117787	0.297882213	20220329_14_c_fle_10uM
694	0.515724727	0.484275273	20220208_20_c_asp_100nM
695	0.69113835	0.30886165	20190821_08_i_iso_10uM
696	0.346898694	0.653101306	20230530_63_s_tec_1uM
697	0.344371814	0.655628186	20230804_08_i_olm_1uM
698	0.548626114	0.451373886	20220313_25_i_cap_100uM
699	0.294480332	0.705519668	20230608_01_d_lina_1nM
700	0.290931779	0.709068221	20221024_02_d_pgd2_100nM
701	0.777845912	0.222154088	20230906_90_i_dul_1uM
702	0.735734956	0.264265044	20230829_63_c_drop_100uM
703	0.675263556	0.324736444	20221014_02_i_Mbwc_100nM
704	0.335669131	0.664330869	20230510_53_i_nore_1mM
705	0.787044714	0.212955286	20220324_17_d_bet_1uM
706	0.550438427	0.449561573	20230711_04_d_est_100nM
707	0.494130016	0.505869984	20200120_01_d_win55_100nM
708	0.582515016	0.417484984	20220826_05_s_ome_100uM
709	0.367534069	0.632465931	20231027_10_c_zac_10uM
710	0.402841961	0.597158039	20230728_99_c_pth_1nM
711	0.355549992	0.644450008	20230516_21_s_capt_10uM
712	0.511760358	0.488239642	20230713_07_i_mpa_100nM
713	0.673254928	0.326745072	20220314_24_i_his_100uM
714	0.20930219	0.79069781	20220718_07_c_pgi2_100nM
715	0.776191541	0.223808459	20210125_10_d_tak906_100uM
716	0.398537639	0.601462361	20231017_08_d_pali_10uM
717	0.487966227	0.512033773	20231026_31_i_pro_10uM
718	0.477749794	0.522250206	20190424_19_c_5ht_100uM
719	0.669824259	0.330175741	20220628_19_c_pge1_1uM
720	0.491038384	0.508961616	20220112_04_i_lis_100uM
721	0.555377601	0.444622399	20190108_05_s_cpt_100uM
722	0.297876418	0.702123582	20231020_88_s_fam_100uM
723	0.476636755	0.523363245	20231005_40_c_pbg_10uM
724	0.657886481	0.342113519	20220209_10_d_asp_10uM
725	0.480141103	0.519858897	20200908_12_c_ola_10nM
726	0.515494064	0.484505936	20231107_46_d_eve_100nM
727	0.630272359	0.369727641	20230911_13_d_lict_10mM
728	0.384061194	0.615938806	20230311_05_i_8oh_10uM
729	0.712149663	0.287850337	20230305_05_i_vas_100nM
730	0.707235833	0.292764167	20190515_12_c_imiq_50uM
731	0.29795113	0.70204887	20230814_65_s_cer_1uM
732	0.209633449	0.790366551	20230103_05_d_lina_10nM
733	0.347795693	0.652204307	20221230_09_s_lina_10nM
734	0.816058525	0.183941475	20230713_49_c_mpa_1uM
735	0.486700878	0.513299122	20230706_47_i_ceti_100nM
736	0.455889226	0.544110774	20211110_20_s_aml_10uM
737	0.468184312	0.531815688	20190716_21_i_sp_10nM
738	0.578198969	0.421801031	20230318_08_c_ach_10uM
739	0.207081376	0.792918624	20210812_14_c_esc_100uM
740	0.73965541	0.26034459	20230801_05_i_meto_10uM
741	0.418323992	0.581676008	20230825_47_d_riv_100nM
742	0.569816228	0.430183772	20230911_32_i_lict_1mM
743	0.785897123	0.214102877	20220404_15_i_ex4_1uM
744	0.603402337	0.396597663	20230608_42_c_sem_100nM
745	0.642163023	0.357836977	20190814_07_d_bro_1uM
746	0.666575195	0.333424805	20200323_02_i_R+S_10uM
747	0.410384985	0.589615015	20230808_07_d_val_10uM
748	0.33260226	0.66739774	20231012_71_d_lan_1uM
749	0.618576944	0.381423056	20230615_70_i_tir_1nM
750	0.431116035	0.568883965	20230713_01_d_mpa_100nM
751	0.616890603	0.383109397	20230724_69_s_egta_1mM
752	0.452457922	0.547542078	20190425_17_d_na_100uM
753	0.303829485	0.696170515	20230808_75_s_gip_100nM
754	0.628056948	0.371943052	20220329_26_i_oxy_100uM
755	0.676459309	0.323540691	20230926_44_c_trop_1uM
756	0.80310304	0.19689696	20190508_13_d_ag_100nM
757	0.442218124	0.557781876	20231020_77_i_fam_100uM
758	0.437251695	0.562748305	20230621_04_c_clon_100uM
759	0.526296631	0.473703369	20231013_60_i_dul_100nM
760	0.432850077	0.567149923	20190611_10_i_mot_100nM
761	0.795642745	0.204357255	20220317_02_d_vil_100uM
762	0.455019444	0.544980556	20190924_01_d_na_1uM
763	0.508592312	0.491407688	20210111_04_i_mot_1uM
764	0.300818982	0.699181018	20191128_01_d_dop_100nM
765	0.747253566	0.252746434	20230623_05_i_sax_1nM
766	0.389742376	0.610257624	20200414_15_c_c999_100nM
767	0.306285328	0.693714672	20230512_01_d_cpa_1uM
768	0.779118355	0.220881645	20220128_17_c_amo_100nM
769	0.230493216	0.769506784	20231006_09_c_pbg_1uM
770	0.800687049	0.199312951	20220623_06_i_pgd2_10uM
771	0.495033406	0.504966594	20190610_12_c_nka_1uM
772	0.419915013	0.580084987	20230710_37_d_dia_1uM
773	0.210504073	0.789495927	20231013_70_c_carv_1uM
774	0.476363034	0.523636966	20230926_123_d_ca_100mM
775	0.65818289	0.34181711	20190520_12_c_imiq_50uM
776	0.207810364	0.792189636	20201111_10_i_8oh_10uM
777	0.35171162	0.64828838	20190923_18_s_sum_1uM
778	0.429515873	0.570484127	20201202_13_i_flu_1uM
779	0.229628836	0.770371164	20230301_01_d_atrov_10uM
780	0.575525328	0.424474672	20220304_04_i_yy_1nM
781	0.762039982	0.237960018	20220610_07_c_tre_100nM
782	0.358553698	0.641446302	20231006_16_i_pbg_1uM
783	0.414990347	0.585009653	20230713_29_c_mpa_10nM
784	0.515441014	0.484558986	20220905_09_s_mor_100uM
785	0.222267011	0.777732989	20221229_17_s_lina_10nM
786	0.502981501	0.497018499	20230928_73_d_tak906_100uM
787	0.223076009	0.776923991	20230508_64_d_Mnet_1nM
788	0.506175011	0.493824989	20220816_07_c_ome_100uM
789	0.210894355	0.789105645	20230414_02_d_cita_100uM
790	0.295718853	0.704281147	20230926_112_i_race_10uM
791	0.491190663	0.508809337	20210118_04_i_hm01_10nM
792	0.808016315	0.191983685	20230117_25_c_tre_1nM
793	0.270346021	0.729653979	20230710_18_i_risp_1uM
794	0.772636788	0.227363212	20230228_14_c_u466_10uM
795	0.495329217	0.504670783	20230913_49_c_dul_100nM
796	0.574280029	0.425719971	20231031_15_i_levo_10nM
797	0.75595475	0.24404525	20190503_20_i_na_100uM
798	0.543360357	0.456639643	20230804_37_i_olm_10uM
799	0.332045947	0.667954053	20190524_11_c_prop_100uM
800	0.450759968	0.549240032	20210616_04_i_idmt_1nM
801	0.253770316	0.746229684	20210827_09_d_lop_1uM
802	0.438803739	0.561196261	20231108_59_s_gin8_10nM
803	0.491744057	0.508255943	20220908_10_s_lub_10uM
804	0.628610266	0.371389734	20231003_109_s_cpbg_10uM
805	0.507635288	0.492364712	20231019_06_d_levo_10nM
806	0.261752411	0.738247589	20230318_20_c_R+S_10uM
807	0.818107334	0.181892666	20220607_04_c_ang2_10nM
808	0.359020212	0.640979788	20230721_72_i_egta_100uM
809	0.329724147	0.670275853	20210304_05_i_gran_10uM
810	0.405111229	0.594888771	20220728_02_s_ex4_1uM
811	0.28555984	0.71444016	20230104_10_s_lina_10nM
812	0.227318739	0.772681261	20210917_15_i_atrov_1uM
813	0.414479211	0.585520789	20210606_05_i_aitc_10uM
814	0.273727945	0.726272055	20231006_125_i_levo_1uM
815	0.214136747	0.785863253	20201028_03_i_pal_10uM
816	0.692927235	0.307072765	20230621_80_i_cali_100nM
817	0.304686297	0.695313703	20231003_19_c_rab_100uM
818	0.423087889	0.576912111	20230616_12_s_tir_10nM
819	0.507868205	0.492131795	20231006_48_i_cloz_100uM
820	0.516615006	0.483384994	20210721_01_d_clop_10nM
821	0.555052956	0.444947044	20230417_15_i_dop_1uM
822	0.207546456	0.792453544	20190507_23_s_apo_100uM
823	0.670350918	0.329649082	20210713_05_i_riv_100nM
824	0.451929996	0.548070004	20190418_20_c_apo_100uM
825	0.340574025	0.659425975	20200814_18_c_ola_10uM
826	0.208235954	0.791764046	20220617_09_c_miso_10uM
827	0.458648265	0.541351735	20201214_15_i_dag_1nM
828	0.622438874	0.377561126	20191028_02_i_bro_100nM
829	0.474439125	0.525560875	20231108_38_d_gin8_100nM
830	0.390057908	0.609942092	20230505_57_i_Mdex_1uM
831	0.304161929	0.695838071	20201120_05_c_2m5ht_1uM
832	0.496126283	0.503873717	20220224_09_c_ran_100uM
833	0.326279682	0.673720318	20230609_54_c_lir_100nM
834	0.344804858	0.655195142	20220310_19_c_eso_10nM
835	0.501359756	0.498640244	20230904_10_c_col_10uM
836	0.814929555	0.185070445	20231003_131_c_tamo_1mM
837	0.585981298	0.414018702	20230629_33_i_lic_1mM
838	0.55352103	0.44647897	20231031_58_d_ins_100nM
839	0.769651148	0.230348852	20200528_01_i_phen_1uM
840	0.408418753	0.591581247	20230620_55_c_sax_100nM
841	0.776704739	0.223295261	20220211_15_i_asp_10uM
842	0.818159956	0.181840044	20220317_04_c_vil_100uM
843	0.786614504	0.213385496	20230909_91_i_bwc_100nM
844	0.523145565	0.476854435	20210716_08_c_riv_100nM
845	0.503052454	0.496947546	20230325_07_c_phen_1uM
846	0.51987629	0.48012371	20220221_20_c_azi_1uM
847	0.480042662	0.519957338	20230531_19_c_tec_100nM
848	0.206864135	0.793135865	20230103_15_d_Mpgd2_10uM
849	0.306991472	0.693008528	20190612_21_i_mot_100nM
850	0.206959945	0.793040055	20210916_20_s_atrov_1uM
851	0.474539536	0.525460464	20230516_09_d_capt_10uM
852	0.298172511	0.701827489	20230720_69_c_egta_1mM
853	0.256258059	0.743741941	20230206_16_s_yoh_10uM
854	0.416205683	0.583794317	20230621_96_d_n214_100nM
855	0.380173277	0.619826723	20230810_22_d_los_10uM
856	0.206864303	0.793135697	20230411_19_s_flu_100uM
857	0.225717654	0.774282346	20190605_13_s_cpt_10uM
858	0.290139054	0.709860946	20230711_18_i_est_10nM
859	0.301081877	0.698918123	20230427_36_i_dia_1uM
860	0.266451367	0.733548633	20220715_05_i_fle_1uM
861	0.500899774	0.499100226	20210819_09_c_cita_1mM
862	0.333412212	0.666587788	20210817_19_d_cita_1mM
863	0.394047242	0.605952758	20230731_07_i_meto_10uM
864	0.351459055	0.648540945	20231005_17_i_cpbg_10uM
865	0.261699475	0.738300525	20230512_10_d_ato_10uM
866	0.507663171	0.492336829	20230422_21_s_ag_100nM
867	0.303500753	0.696499247	20210817_20_s_cita_100uM
868	0.420924112	0.579075888	20230616_01_c_tir_1nM
869	0.429541264	0.570458736	20200528_11_c_phen_10uM
870	0.302236869	0.697763131	20190710_09_c_sp_100nM
871	0.523671677	0.476328323	20220221_11_d_azi_100uM
872	0.299192008	0.700807992	20220603_07_c_ang2_1uM
873	0.337791169	0.662208831	20231006_12_d_pbg_10uM
874	0.817415083	0.182584917	20210226_08_c_vas_100nM
875	0.587607597	0.412392403	20230727_16_s_17ah_10uM
876	0.46302538	0.53697462	20230904_49_c_col_100uM
877	0.399795689	0.600204311	20230608_59_d_sem_10nM
878	0.314195053	0.685804947	20211026_16_i_metf_100uM
879	0.210740913	0.789259087	20230321_13_d_bup_10uM
880	0.51056934	0.48943066	20190522_13_s_sul_100uM
881	0.757791126	0.242208874	20210528_08_c_pge2_100nM
882	0.360327193	0.639672807	20200407_08_i_s141_1uM
883	0.615710661	0.384289339	20220725_08_c_sulp_10uM
884	0.221024192	0.778975808	20230516_34_c_sco_1nM
885	0.51872165	0.48127835	20220620_19_c_miso_10uM
886	0.416534441	0.583465559	20230303_04_c_atrov_1uM
887	0.756771206	0.243228794	20231106_03_d_Msco_1nM
888	0.325971681	0.674028319	20230907_67_d_feno_100uM
889	0.66870348	0.33129652	20230226_14_d_pgf2a_10nM
890	0.508311708	0.491688292	20220624_01_d_pgd2_100nM
891	0.229753652	0.770246348	20201028_01_d_pal_1uM
892	0.48361157	0.51638843	20230926_14_c_trop_100uM
893	0.774125187	0.225874813	20210224_01_d_vas_10nM
894	0.586927361	0.413072639	20220402_17_c_fle_10uM
895	0.557886505	0.442113495	20231108_36_c_gin8_100nM
896	0.624781478	0.375218522	20231106_18_c_pali_10uM
897	0.215734484	0.784265516	20201112_12_c_8oh_10uM
898	0.307647384	0.692352616	20190708_21_c_sp_100nM
899	0.732856138	0.267143862	20230904_23_c_col_100uM
900	0.795900106	0.204099894	20230808_78_c_gaba_100uM
901	0.702869753	0.297130247	20190719_04_d_sp_10nM
902	0.513806809	0.486193191	20190514_01_d_csp_100uM
903	0.206984367	0.793015633	20210127_12_d_tak906_1uM
904	0.371243128	0.628756872	20230825_37_i_mgc_10uM
905	0.462910772	0.537089228	20230830_25_d_ted_10nM
906	0.413726054	0.586273946	20230615_64_d_tir_100nM
907	0.817118719	0.182881281	20181221_13_c_cpt_100uM
908	0.297597462	0.702402538	20231005_31_d_pbg_1uM
909	0.508507916	0.491492084	20190401_08_d_apo_100uM
910	0.453095021	0.546904979	20210708_12_d_u466_1uM
911	0.422117154	0.577882846	20230809_71_i_clop_100nM
912	0.568046373	0.431953627	20230802_01_d_olm_1uM
913	0.482374991	0.517625009	20220321_10_c_at_100uM
914	0.751490891	0.248509109	20230119_07_s_pge1_1uM
915	0.206880295	0.793119705	20220617_13_d_miso_10uM
916	0.528061945	0.471938055	20200320_06_c_drop_10uM
917	0.434319881	0.565680119	20200313_13_d_sul_10uM
918	0.471297201	0.528702799	20231003_15_c_rab_10uM
919	0.617069395	0.382930605	20230816_12_c_pgf2a_10nM
920	0.793926545	0.206073455	20221130_03_d_Mlar_1nM
921	0.475670375	0.524329625	20231110_20_c_malt_100uM
922	0.804698706	0.195301294	20190904_08_c_na_10uM
923	0.394617224	0.605382776	20230523_44_d_cin_100nM
924	0.817238085	0.182761915	20220715_02_d_sulp_100nM
925	0.818032507	0.181967493	20230925_58_d_trop_100uM
926	0.672285959	0.327714041	20231103_99_s_mann_1mM
927	0.288326135	0.711673865	20200817_04_i_ola_100uM
928	0.302023763	0.697976237	20230103_03_c_lina_10nM
929	0.698402937	0.301597063	20230804_18_d_olm_1uM
930	0.779920959	0.220079041	20230904_11_i_col_1uM
931	0.705124414	0.294875586	20230925_48_d_trop_100uM
932	0.49745227	0.50254773	20211206_19_c_bup_1mM
933	0.603657161	0.396342839	20231012_95_d_metf_1uM
934	0.658595638	0.341404362	20200814_16_i_ola_1uM
935	0.706994237	0.293005763	20211019_06_i_lub_100uM
936	0.818019431	0.181980569	20231004_12_i_tamo_1mM
937	0.471448667	0.528551333	20231019_12_c_levo_10nM
938	0.370058194	0.629941806	20230911_45_d_lth_100uM
939	0.725994868	0.274005132	20190821_14_i_sum_10uM
940	0.459815181	0.540184819	20200811_17_c_phy_1uM
941	0.488387123	0.511612877	20230319_07_c_adr_10uM
942	0.300238505	0.699761495	20210712_02_d_u466_1uM
943	0.308115944	0.691884056	20221229_12_i_lina_100nM
944	0.30227617	0.69772383	20230721_51_d_egta_10mM
945	0.661009162	0.338990838	20200121_09_c_proc_10uM
946	0.228822975	0.771177025	20230429_57_c_sn38_1uM
947	0.71417466	0.28582534	20220306_08_c_imiq_1uM
948	0.342417047	0.657582953	20230821_55_s_dmso_14mM
949	0.537601527	0.462398473	20210226_17_c_vas_100nM
950	0.722822113	0.277177887	20190506_20_d_ach_100uM
951	0.430487205	0.569512795	20200214_08_d_win55_100nM
952	0.78199182	0.21800818	20231110_42_d_malt_100uM
953	0.701195798	0.298804202	20200825_03_i_ond_10uM
954	0.330874347	0.669125653	20230428_44_s_iri_10uM
955	0.426034745	0.573965255	20190108_03_d_cpt_10uM
956	0.401350263	0.598649737	20230502_19_c_iri_10uM
957	0.390293332	0.609706668	20231027_26_d_zac_1uM
958	0.276908333	0.723091667	20230523_38_c_cin_100nM
959	0.317386872	0.682613128	20190813_16_c_bro_1uM
960	0.816510454	0.183489546	20220319_28_i_ach_100nM
961	0.285068614	0.714931386	20230504_20_i_nore_1mM
962	0.237353286	0.762646714	20230516_33_i_capt_1uM
963	0.561669953	0.438330047	20230830_18_d_ted_100nM
964	0.68403337	0.31596663	20230925_70_c_trop_10uM
965	0.336670041	0.663329959	20210903_17_c_pant_1uM
966	0.683499391	0.316500609	20210712_10_s_u466_10uM
967	0.34401641	0.65598359	20230828_37_i_lix_10nM
968	0.343575452	0.656424548	20190605_17_d_iso_100uM
969	0.54096996	0.45903004	20220326_26_i_at_1uM
970	0.392039708	0.607960292	20230927_21_c_apra_10nM
971	0.288638231	0.711361769	20220218_08_c_azi_10uM
972	0.347284376	0.652715624	20230505_03_d_Mdex_1uM
973	0.554697623	0.445302377	20231018_35_c_pali_1uM
974	0.296659927	0.703340073	20230411_09_d_cita_100uM
975	0.604210176	0.395789824	20220615_18_c_omi_10nM
976	0.252901802	0.747098198	20220812_13_i_lop_10uM
977	0.368144566	0.631855434	20210304_03_d_gran_100uM
978	0.484686778	0.515313222	20230318_07_c_ach_1uM
979	0.605865509	0.394134491	20190719_16_c_nkb_10nM
980	0.655480416	0.344519584	20231019_31_c_pro_100uM
981	0.818163169	0.181836831	20220315_21_d_bet_100uM
982	0.542135252	0.457864748	20220805_01_d_ilo_1nM
983	0.696635929	0.303364071	20200526_06_c_phen_100uM
984	0.614049401	0.385950599	20220914_06_d_ici_100uM
985	0.369095955	0.630904045	20231103_24_c_oct_100nM
986	0.736385097	0.263614903	20231013_66_d_carv_100nM
987	0.400594118	0.599405882	20230707_01_d_flup_10uM
988	0.461260272	0.538739728	20220303_13_d_yy_1nM
989	0.79285008	0.20714992	20220726_12_d_bwc_10nM
990	0.425930136	0.574069864	20230415_20_c_apo_100nM
991	0.244135325	0.755864675	20230428_04_d_iri_100uM
992	0.284715634	0.715284366	20230428_16_c_iri_100uM
993	0.587733794	0.412266206	20220223_17_c_ran_10uM
994	0.635224195	0.364775805	20220317_23_i_vil_1uM
995	0.721876503	0.278123497	20230707_21_d_flup_100nM
996	0.663912043	0.336087957	20200117_02_i_win55_100nM
997	0.296485963	0.703514037	20230502_26_i_iri_1uM
998	0.545684416	0.454315584	20230106_01_i_lina_100nM
999	0.326238414	0.673761586	20230906_18_d_gem_100uM
1000	0.58328102	0.41671898	20230822_94_d_s141_100nM
1001	0.226576288	0.773423712	20230224_04_d_pge2_100nM
1002	0.513976202	0.486023798	20220613_17_c_tre_1nM
1003	0.419687213	0.580312787	20230727_91_c_ca_1mM
1004	0.790064461	0.209935539	20230728_68_i_ca_1mM
1005	0.344887062	0.655112938	20210916_07_c_atrov_100nM
1006	0.354270023	0.645729977	20231107_36_d_eve_1uM
1007	0.637052825	0.362947175	20190814_01_d_dop_1uM
1008	0.505678223	0.494321777	20230926_83_d_race_100uM
1009	0.571292161	0.428707839	20210531_03_d_pge2_1uM
1010	0.359488326	0.640511674	20230913_62_d_dul_100nM
1011	0.383943214	0.616056786	20230630_30_i_clon_100uM
1012	0.400668644	0.599331356	20230620_13_i_n214_100nM
1013	0.484545314	0.515454686	20200309_04_d_dom_1uM
1014	0.640961756	0.359038244	20220727_15_i_bwc_10nM
1015	0.332159312	0.667840688	20230316_10_c_fle_100uM
1016	0.817737028	0.182262972	20200619_04_d_adr_1uM
1017	0.612992788	0.387007212	20230608_54_c_sem_100nM
1018	0.538997056	0.461002944	20190510_05_i_ag_100nM
1019	0.344073407	0.655926593	20230830_32_i_ted_1nM
1020	0.247985039	0.752014961	20231025_52_d_levo_1uM
1021	0.52293039	0.47706961	20230710_15_c_tea_1mM
1022	0.297307982	0.702692018	20230615_08_i_s423_10nM
1023	0.293661434	0.706338566	20230804_75_s_val_10uM
1024	0.816296957	0.183703043	20190925_07_c_pru_1uM
1025	0.264984702	0.735015298	20190611_13_d_mot_100nM
1026	0.367912864	0.632087136	20230913_76_i_dul_100nM
1027	0.560523583	0.439476417	20230927_47_d_apra_10nM
1028	0.215908283	0.784091717	20190509_04_d_hm01_100uM
1029	0.693250834	0.306749166	20231003_53_d_cpbg_100uM
1030	0.330413855	0.669586145	20230804_22_c_olm_100uM
1031	0.488702938	0.511297062	20230423_18_c_pru_1uM
1032	0.770691074	0.229308926	20230225_03_d_pgf2a_10nM
1033	0.532786308	0.467213692	20230529_16_i_glp1_10nM
1034	0.296934952	0.703065048	20231103_68_i_mann_10mM
1035	0.364590824	0.635409176	20220311_10_c_eso_1nM
1036	0.500227612	0.499772388	20230619_96_c_n214_100nM
1037	0.734889276	0.265110724	20230802_70_c_calc_10nM
1038	0.237329293	0.762670707	20230801_47_c_pth_1nM
1039	0.367581059	0.632418941	20230802_45_s_calc_10nM
1040	0.625442706	0.374557294	20210201_20_s_tak906_100uM
1041	0.521841001	0.478158999	20190826_06_c_apo_1uM
1042	0.220557864	0.779442136	20191129_10_d_sum_100nM
1043	0.344203755	0.655796245	20210819_08_c_cita_100uM
1044	0.382062487	0.617937513	20230706_32_c_zic_1mM
1045	0.684280548	0.315719452	20190507_21_c_2m5ht_100uM
1046	0.495406632	0.504593368	20211019_19_c_lub_100uM
1047	0.617460393	0.382539607	20190805_24_c_ldopa_10uM
1048	0.513724293	0.486275707	20230801_64_d_calc_10nM
1049	0.54657614	0.45342386	20231018_27_d_cef_100uM
1050	0.349319376	0.650680624	20220214_17_i_azi_100uM
1051	0.348987932	0.651012068	20210304_20_s_gran_100uM
1052	0.224554987	0.775445013	20191203_10_d_sum_100nM
1053	0.21949158	0.78050842	20210304_07_c_gran_1uM
1054	0.49248646	0.50751354	20230308_02_c_yoh_10nM
1055	0.207261198	0.792738802	20230704_31_c_ceti_10nM
1056	0.267633984	0.732366016	20190812_13_i_apo_1uM
1057	0.45299239	0.54700761	20231026_21_c_pro_100uM
1058	0.377814063	0.622185937	20210522_04_c_krebs_0uM
1059	0.509787371	0.490212629	20200409_05_c_s141_10uM
1060	0.378145869	0.621854131	20211129_14_i_aml_1uM
1061	0.320099483	0.679900517	20220715_11_c_sulp_100nM
1062	0.557983267	0.442016733	20230607_54_c_sem_1uM
1063	0.548210641	0.451789359	20230828_54_d_lix_1nM
1064	0.375526953	0.624473047	20230318_15_i_ach_100nM
1065	0.38976605	0.61023395	20230427_21_s_dia_10uM
1066	0.343589449	0.656410551	20220726_11_d_bwc_1nM
1067	0.478387807	0.521612193	20210304_06_i_gran_1uM
1068	0.740828383	0.259171617	20230925_06_i_fenf_1uM
1069	0.303768308	0.696231692	20230503_05_d_risp_1uM
1070	0.536727641	0.463272359	20200904_06_c_ola_100nM
1071	0.365248323	0.634751677	20230112_08_d_oxy_1uM
1072	0.340642672	0.659357328	20210615_20_s_s513_10uM
1073	0.215038289	0.784961711	20231107_37_d_eve_100nM
1074	0.579250908	0.420749092	20220326_23_d_at_100uM
1075	0.44513991	0.55486009	20220916_09_d_ici_1uM
1076	0.298657684	0.701342316	20230714_64_s_cali_1uM
1077	0.299544051	0.700455949	20230907_25_s_gem_10uM
1078	0.375301478	0.624698522	20230505_54_d_Mdex_10nM
1079	0.433409881	0.566590119	20230615_62_d_tir_10nM
1080	0.35771741	0.64228259	20210826_10_s_sert_10uM
1081	0.482273183	0.517726817	20230906_14_c_gem_100uM
1082	0.318605902	0.681394098	20220621_06_i_miso_10uM
1083	0.348947326	0.651052674	20210112_20_s_dag_10nM
1084	0.57926318	0.42073682	20211021_02_d_metf_10uM
1085	0.709916685	0.290083315	20200629_06_c_adr_100uM
1086	0.344784827	0.655215173	20190102_07_s_cpt_100uM
1087	0.370382435	0.629617565	20211207_14_i_bup_10uM
1088	0.248529063	0.751470937	20230515_13_c_sco_10nM
1089	0.742975392	0.257024608	20190822_09_d_pru_10uM
1090	0.507345201	0.492654799	20220811_05_c_cim_10uM
1091	0.323299112	0.676700888	20211026_05_i_metf_10uM
1092	0.475273506	0.524726494	20230427_11_d_dia_10uM
1093	0.430025086	0.569974914	20220628_07_s_pge1_1uM
1094	0.403308218	0.596691782	20230704_07_c_ceti_100nM
1095	0.544586164	0.455413836	20231020_08_d_carv_10uM
1096	0.548713625	0.451286375	20220313_10_c_cap_1mM
1097	0.698119376	0.301880624	20230629_51_i_lic_10mM
1098	0.525043985	0.474956015	20190506_21_c_ach_100uM
1099	0.680078481	0.319921519	20231004_31_d_cef_1uM
1100	0.329994666	0.670005334	20200117_14_d_win55_1uM
1101	0.33509071	0.66490929	20230317_09_d_cim_1uM
1102	0.552790011	0.447209989	20211201_04_i_lth_1uM
1103	0.209243291	0.790756709	20230319_13_d_R+S_10uM
1104	0.374558551	0.625441449	20211110_02_d_aml_10uM
1105	0.413210181	0.586789819	20230807_92_d_cin_10nM
1106	0.325656085	0.674343915	20230620_67_c_sax_10nM
1107	0.691760148	0.308239852	20221019_07_i_u466_100nM
1108	0.793486342	0.206513658	20230721_12_s_tamo_100uM
1109	0.295461307	0.704538693	20230329_11_d_his_100uM
1110	0.30512873	0.69487127	20221219_03_c_sita_10nM
1111	0.274963293	0.725036707	20230508_22_c_Mapr_100nM
1112	0.257704116	0.742295884	20230605_27_d_dip_1mM
1113	0.772960524	0.227039476	20230828_13_d_lix_10nM
1114	0.28499101	0.71500899	20230710_03_d_flup_10uM
1115	0.43841609	0.56158391	20230830_30_d_ted_1nM
1116	0.537078662	0.462921338	20230817_15_i_npy_1nM
1117	0.417971142	0.582028858	20220214_02_d_azi_100uM
1118	0.41570532	0.58429468	20230620_19_c_n214_100nM
1119	0.505873886	0.494126114	20210615_12_d_s513_1uM
1120	0.249046882	0.750953118	20210824_12_d_sert_10uM
1121	0.409389355	0.590610645	20230909_29_c_hm01_1uM
1122	0.33798102	0.66201898	20230828_14_i_lix_10nM
1123	0.363757605	0.636242395	20230612_11_s_lir_100nM
1124	0.349319881	0.650680119	20230927_08_d_ca_10mM
1125	0.343255325	0.656744675	20230913_12_d_fenf_10uM
1126	0.555629083	0.444370917	20191011_07_c_nkb_100nM
1127	0.210498153	0.789501847	20210823_20_s_sert_10uM
1128	0.208389334	0.791610666	20220705_06_d_cim_100uM
1129	0.641020928	0.358979072	20191127_01_d_dop_100nM
1130	0.703770456	0.296229544	20220404_07_c_ex4_10uM
1131	0.64571596	0.35428404	20231006_66_d_cloz_1uM
1132	0.238860512	0.761139488	20230512_06_d_cpa_10uM
1133	0.413495256	0.586504744	20210621_20_s_idmt_100nM
1134	0.415869266	0.584130734	20220726_19_c_bwc_10nM
1135	0.212403298	0.787596702	20230727_87_i_ca_10mM
1136	0.627862546	0.372137454	20221219_07_i_sita_100nM
1137	0.570120296	0.429879704	20220128_15_i_amo_100nM
1138	0.294637867	0.705362133	20211015_03_d_ome_100uM
1139	0.284313607	0.715686393	20221202_10_d_Mfev_100nM
1140	0.812990511	0.187009489	20220313_21_d_cap_1mM
1141	0.208936746	0.791063254	20190805_13_d_apo_10uM
1142	0.415329511	0.584670489	20231108_33_d_gin8_1nM
1143	0.207284395	0.792715605	20210827_04_c_lop_10uM
1144	0.329971761	0.670028239	20200311_04_c_proc_10uM
1145	0.239206712	0.760793288	20191203_02_i_apo_100nM
1146	0.376199259	0.623800741	20230607_10_i_sita_100nM
1147	0.265585838	0.734414162	20230606_16_i_sita_10nM
1148	0.76490049	0.23509951	20220303_08_c_yy_10nM
1149	0.46211588	0.53788412	20230707_58_i_flup_1uM
1150	0.640763249	0.359236751	20220306_30_s_yy_100nM
1151	0.539036391	0.460963609	20230907_91_i_dia_10uM
1152	0.294894008	0.705105992	20230509_15_d_Mnet_100nM
1153	0.460775959	0.539224041	20231003_100_c_ang2_1uM
1154	0.738943233	0.261056767	20190826_25_c_ldopa_1uM
1155	0.517009203	0.482990797	20221025_13_i_ome_1uM
1156	0.564861691	0.435138309	20230504_15_c_nore_10uM
1157	0.815839583	0.184160417	20220401_06_i_yoh_100uM
1158	0.686918498	0.313081502	20230928_100_c_rab_10uM
1159	0.654657542	0.345342458	20230312_17_i_5ht_100uM
1160	0.789895929	0.210104071	20220307_21_d_gaba_1uM
1161	0.20716047	0.79283953	20210820_03_c_cita_1mM
1162	0.572857366	0.427142634	20210810_06_d_esc_1mM
1163	0.556314282	0.443685718	20230926_124_c_ang_1uM
1164	0.239268756	0.760731244	20210111_14_i_mot_100nM
1165	0.512114472	0.487885528	20230703_10_s_ceti_100nM
1166	0.218091216	0.781908784	20230504_42_d_nore_10uM
1167	0.539181291	0.460818709	20200923_06_c_csp_10uM
1168	0.232395248	0.767604752	20201130_01_d_flu_1uM
1169	0.611636119	0.388363881	20231027_19_d_ang_1uM
1170	0.558182261	0.441817739	20231005_45_c_pbg_100uM
1171	0.806963037	0.193036963	20220317_07_c_vil_10uM
1172	0.219627549	0.780372451	20230605_16_s_dip_100uM
1173	0.537067888	0.462932112	20220306_22_d_imiq_1uM
1174	0.616979842	0.383020158	20230815_17_i_los_10uM
1175	0.309235652	0.690764348	20230907_88_i_pth_10nM
1176	0.499938351	0.500061649	20230906_77_c_dul_10nM
1177	0.231309665	0.768690335	20231011_15_c_cef_100uM
1178	0.309027217	0.690972783	20230724_52_d_egta_10mM
1179	0.698018781	0.301981219	20210708_13_d_u466_10uM
1180	0.297594956	0.702405044	20231005_64_c_pbg_100uM
1181	0.42964314	0.57035686	20230311_10_s_2m5ht_100uM
1182	0.520738083	0.479261917	20231103_101_i_c999_1uM
1183	0.658836801	0.341163199	20230431_24_c_tea_100uM
1184	0.714405834	0.285594166	20210105_02_d_ag_10nM
1185	0.818170415	0.181829585	20220404_21_d_ex4_100nM
1186	0.408423246	0.591576754	20230801_28_s_pth_10nM
1187	0.68367244	0.31632756	20190107_04_c_cpt_10uM
1188	0.227775651	0.772224349	20190531_22_d_prop_100uM
1189	0.212240528	0.787759472	20231003_95_d_asp_10uM
1190	0.609315997	0.390684003	20230719_85_d_upa_10nM
1191	0.433488224	0.566511776	20230615_20_c_s423_100nM
1192	0.206860387	0.793139613	20221129_06_i_sita_10nM
1193	0.343016129	0.656983871	20210112_09_c_mot_1uM
1194	0.282290668	0.717709332	20230502_40_s_zol_100uM
1195	0.210292319	0.789707681	20211025_17_c_metf_1uM
1196	0.687871372	0.312128628	20200624_18_c_adr_1uM
1197	0.617342524	0.382657476	20230913_85_s_dul_100nM
1198	0.304900007	0.695099993	20230411_01_c_flu_100uM
1199	0.626191495	0.373808505	20200327_06_c_s141_10uM
1200	0.585404985	0.414595015	20231020_102_d_ang_100nM
1201	0.77774847	0.22225153	20210522_08_i_krebs_0uM
1202	0.60282805	0.39717195	20231031_59_i_ins_100nM
1203	0.442254003	0.557745997	20231108_19_c_eve_100nM
1204	0.249720817	0.750279183	20221229_04_c_sita_1uM
1205	0.214259878	0.785740122	20220621_03_d_miso_10uM
1206	0.308790417	0.691209583	20200908_08_d_ola_10nM
1207	0.629805844	0.370194156	20230415_04_i_phy_1uM
1208	0.63041019	0.36958981	20230822_65_i_metf_1uM
1209	0.376529612	0.623470388	20230825_19_c_mgc_1uM
1210	0.303610855	0.696389145	20230326_17_i_dom_100uM
1211	0.676525027	0.323474973	20190507_08_i_2m5ht_100uM
1212	0.485999881	0.514000119	20230911_22_d_lict_1mM
1213	0.444851938	0.555148062	20230614_75_i_s423_1uM
1214	0.351805867	0.648194133	20230623_61_s_cali_1uM
1215	0.778802385	0.221197615	20210224_07_c_vas_10nM
1216	0.70473373	0.29526627	20210610_19_c_s513_10uM
1217	0.817901023	0.182098977	20210317_15_i_mor_100uM
1218	0.687081086	0.312918914	20230707_54_c_flup_1uM
1219	0.248735693	0.751264307	20230326_13_d_ag_1nM
1220	0.381213301	0.618786699	20230304_32_c_R+S_10uM
1221	0.747052527	0.252947473	20230415_10_s_veh_0uM
1222	0.599872069	0.400127931	20231006_85_c_cloz_100uM
1223	0.512442526	0.487557474	20230807_14_c_gad_1uM
1224	0.626765378	0.373234622	20190507_18_c_csp_100uM
1225	0.369415547	0.630584453	20230515_25_i_sco_10nM
1226	0.364010836	0.635989164	20230427_37_i_dia_1uM
1227	0.44693558	0.55306442	20200820_09_i_ond_1uM
1228	0.325981306	0.674018694	20230602_37_s_dip_100uM
1229	0.319507086	0.680492914	20230809_59_c_val_10uM
1230	0.422181639	0.577818361	20220303_02_d_yy_1nM
1231	0.293655471	0.706344529	20230909_24_d_azi_1uM
1232	0.362519691	0.637480309	20210305_20_s_ery_100uM
1233	0.573865939	0.426134061	20230615_05_d_s423_1uM
1234	0.338481738	0.661518262	20230711_09_d_est_1nM
1235	0.311516059	0.688483941	20220311_27_c_eso_10nM
1236	0.804830157	0.195169843	20200319_09_d_drop_1uM
1237	0.261403764	0.738596236	20220620_09_c_miso_10uM
1238	0.298638201	0.701361799	20230328_05_d_cim_10uM
1239	0.382505885	0.617494115	20230830_12_i_lix_100nM
1240	0.65147697	0.34852303	20210511_03_i_mor_10uM
1241	0.396032678	0.603967322	20231110_35_c_Mnet_100nM
1242	0.206889226	0.793110774	20230417_08_c_ran_1mM
1243	0.549883642	0.450116358	20231027_94_c_mpa_1uM
1244	0.362464595	0.637535405	20210810_05_d_esc_100uM
1245	0.649532057	0.350467943	20230302_04_c_atrov_1uM
1246	0.528476242	0.471523758	20200624_04_i_adr_10uM
1247	0.276173205	0.723826795	20230509_20_d_Msco_1nM
1248	0.326279786	0.673720214	20231027_65_c_zac_10uM
1249	0.611034268	0.388965732	20230629_14_c_lic_1mM
1250	0.817366865	0.182633135	20220323_05_d_bet_1uM
1251	0.557555017	0.442444983	20190429_15_i_ldopa_50uM
1252	0.643906754	0.356093246	20210527_07_c_pge2_10nM
1253	0.245182102	0.754817898	20221010_02_d_Mbwc_10nM
1254	0.659656981	0.340343019	20191014_17_c_sp_100nM
1255	0.311606546	0.688393454	20231020_38_d_fam_1mM
1256	0.521664239	0.478335761	20221007_01_i_Mbwc_10nM
1257	0.609432635	0.390567365	20190524_17_i_sul_100uM
1258	0.77955914	0.22044086	20211019_03_d_lub_100uM
1259	0.210229928	0.789770072	20200408_13_c_s141_100nM
1260	0.775391718	0.224608282	20230904_75_c_col_1uM
1261	0.282533373	0.717466627	20230601_92_c_tec_1uM
1262	0.310321575	0.689678425	20200408_12_d_s141_100nM
1263	0.517347754	0.482652246	20210712_19_c_u466_10uM
1264	0.543317444	0.456682556	20220805_07_s_ilo_10nM
1265	0.228941331	0.771058669	20230429_07_c_sn38_100uM
1266	0.702073878	0.297926122	20230808_83_i_ldopa_100nM
1267	0.489812519	0.510187481	20231103_53_c_mann_1mM
1268	0.588241592	0.411758408	20230432_21_d_dia_1uM
1269	0.743968945	0.256031055	20210301_06_i_gran_1uM
1270	0.272389377	0.727610623	20230803_18_c_cef_10uM
1271	0.612264733	0.387735267	20220629_16_i_pge1_10uM
1272	0.376026003	0.623973997	20230926_65_d_s513_100nM
1273	0.629561003	0.370438997	20211025_14_i_metf_1uM
1274	0.800101058	0.199898942	20220318_04_c_bet_10uM
1275	0.476561906	0.523438094	20230321_12_d_cim_100uM
1276	0.549640476	0.450359524	20230907_78_d_mot_1uM
1277	0.372382279	0.627617721	20231003_24_s_rab_10uM
1278	0.447612625	0.552387375	20200624_07_d_adr_100uM
1279	0.593363259	0.406636741	20220330_04_c_car_100uM
1280	0.694041647	0.305958353	20230713_45_s_mpa_100nM
1281	0.256236175	0.743763825	20230417_05_i_ran_100uM
1282	0.816966048	0.183033952	20230127_03_d_mor_10uM
1283	0.568035202	0.431964798	20230627_22_c_imi_100uM
1284	0.419907965	0.580092035	20200120_14_d_win55_1uM
1285	0.815474958	0.184525042	20211018_03_d_ome_100uM
1286	0.347900781	0.652099219	20231005_41_i_pbg_1uM
1287	0.733734668	0.266265332	20210621_04_i_idmt_1nM
1288	0.528066694	0.471933306	20211019_20_s_lub_10uM
1289	0.724182396	0.275817604	20190424_02_i_5ht_100uM
1290	0.658985547	0.341014453	20230815_22_d_los_10uM
1291	0.545584366	0.454415634	20191203_08_i_apo_100nM
1292	0.315039438	0.684960562	20190522_24_i_prop_100uM
1293	0.46479042	0.53520958	20230802_75_c_calc_100nM
1294	0.473359262	0.526640738	20200318_13_c_sul_10uM
1295	0.634351639	0.365648361	20231031_33_s_ins_1uM
1296	0.437874811	0.562125189	20211129_17_c_aml_1uM
1297	0.448746514	0.551253486	20211115_03_d_aml_100uM
1298	0.817955129	0.182044871	20220316_01_s_vil_10uM
1299	0.694033789	0.305966211	20230802_06_i_olm_1uM
1300	0.206861081	0.793138919	20221212_05_i_Mfev_10nM
1301	0.638228982	0.361771018	20190521_05_i_gaba_100uM
1302	0.736814817	0.263185183	20210622_15_i_idmt_10nM
1303	0.483953426	0.516046574	20200309_06_c_win55_10uM
1304	0.284206715	0.715793285	20230626_14_i_clon_10uM
1305	0.459382091	0.540617909	20231020_51_d_fam_10uM
1306	0.379860678	0.620139322	20230504_50_i_nore_10uM
1307	0.310692355	0.689307645	20230615_42_c_tir_10nM
1308	0.619675863	0.380324137	20230807_06_i_gad_1uM
1309	0.742516406	0.257483594	20210531_07_c_pge2_10nM
1310	0.426420952	0.573579048	20230421_07_c_lina_100nM
1311	0.681827837	0.318172163	20230807_53_d_cin_1uM
1312	0.251324877	0.748675123	20230322_16_c_fle_10uM
1313	0.311098174	0.688901826	20231012_36_i_lan_1uM
1314	0.534814645	0.465185355	20211015_01_d_ome_1uM
1315	0.445167691	0.554832309	20210125_05_i_tak906_10uM
1316	0.37653364	0.62346636	20230623_56_i_cali_10uM
1317	0.434939862	0.565060138	20190813_03_c_bro_1uM
1318	0.267045087	0.732954913	20211015_07_c_ome_1uM
1319	0.562821177	0.437178823	20190531_06_c_drop_100uM
1320	0.603292797	0.396707203	20230906_69_s_ted_10nM
1321	0.416139337	0.583860663	20220111_17_c_lis_10uM
1322	0.358971343	0.641028657	20230816_28_i_sem_10nM
1323	0.208586891	0.791413109	20201016_07_d_csp_10uM
1324	0.499153933	0.500846067	20190515_27_s_dop_100uM
1325	0.362558544	0.637441456	20231110_61_i_malt_10uM
1326	0.648117261	0.351882739	20220303_23_i_npy_10nM
1327	0.628564179	0.371435821	20200527_04_d_phen_1uM
1328	0.713706574	0.286293426	20220319_06_c_ach_1uM
1329	0.632751914	0.367248086	20190401_09_c_apo_100uM
1330	0.61660235	0.38339765	20200217_02_c_win55_100nM
1331	0.527149148	0.472850852	20220305_17_c_imiq_10uM
1332	0.334250093	0.665749907	20230616_73_c_n214_10nM
1333	0.252266731	0.747733269	20230430_04_s_sn38_10uM
1334	0.479910509	0.520089491	20190826_07_d_bro_1uM
1335	0.258465825	0.741534175	20230703_08_c_ceti_10nM
1336	0.632967553	0.367032447	20230911_42_d_idmt_10nM
1337	0.581262038	0.418737962	20190515_07_d_yy_100nM
1338	0.250169604	0.749830396	20190508_12_s_ldopa_50uM
1339	0.580182976	0.419817024	20190815_18_c_apo_10uM
1340	0.367636016	0.632363984	20190719_23_s_sp_1uM
1341	0.759793118	0.240206882	20230801_43_c_pth_100nM
1342	0.581788319	0.418211681	20230822_38_i_dmso_1mM
1343	0.537185357	0.462814643	20230304_09_c_car_100uM
1344	0.414552669	0.585447331	20230907_33_d_gem_100uM
1345	0.398024354	0.601975646	20220606_08_c_cic_1nM
1346	0.812894415	0.187105585	20220824_03_d_lub_1uM
1347	0.382521609	0.617478391	20210305_07_c_ery_1uM
1348	0.256465827	0.743534173	20200814_01_d_ola_1uM
1349	0.572138328	0.427861672	20230713_16_i_mpa_100nM
1350	0.38643434	0.61356566	20230614_77_c_s423_1uM
1351	0.207157012	0.792842988	20220721_08_c_pgi2_100nM
1352	0.463306461	0.536693539	20200813_06_i_ola_1uM
1353	0.675285812	0.324714188	20220805_03_d_ilo_100nM
1354	0.510812474	0.489187526	20230809_81_i_cpa_100uM
1355	0.655957028	0.344042972	20200318_11_c_drop_10uM
1356	0.69614302	0.30385698	20220616_15_i_miso_1uM
1357	0.692015295	0.307984705	20231107_30_c_eve_10nM
1358	0.583326504	0.416673496	20190605_10_d_mot_100nM
1359	0.24346733	0.75653267	20230808_62_c_glp2_10nM
1360	0.673062962	0.326937038	20210607_14_c_krebs_0uM
1361	0.667208351	0.332791649	20220224_12_d_ran_100uM
1362	0.458473498	0.541526502	20231027_48_i_zac_100uM
1363	0.53271524	0.46728476	20200407_13_c_s141_10uM
1364	0.347716747	0.652283253	20230801_23_d_pth_1nM
1365	0.528048561	0.471951439	20230131_21_i_yoh_100nM
1366	0.312943678	0.687056322	20230432_43_c_dia_10uM
1367	0.356329775	0.643670225	20230704_27_s_ceti_100nM
1368	0.777305157	0.222694843	20220209_12_i_asp_10uM
1369	0.463556239	0.536443761	20190514_20_i_ond_100uM
1370	0.476484597	0.523515403	20231010_52_d_ins_1uM
1371	0.500339426	0.499660574	20230431_40_d_tea_10mM
1372	0.810112685	0.189887315	20220311_15_i_eso_10nM
1373	0.223908209	0.776091791	20230503_04_d_risp_10uM
1374	0.26999062	0.73000938	20220916_17_d_ici_10uM
1375	0.817551883	0.182448117	20230904_77_c_col_100uM
1376	0.278274434	0.721725566	20230628_61_d_glp2_100nM
1377	0.786591825	0.213408175	20230714_15_i_pro_10uM
1378	0.611919135	0.388080865	20200811_13_d_phy_10uM
1379	0.349674202	0.650325798	20230808_22_i_val_10uM
1380	0.317374556	0.682625444	20231101_12_d_oct_10nM
1381	0.796801415	0.203198585	20230612_20_d_lir_10nM
1382	0.673580543	0.326419457	20190723_02_c_sp_10nM
1383	0.353259906	0.646740094	20190710_21_c_sp_100nM
1384	0.20758707	0.79241293	20210826_02_d_sert_10uM
1385	0.331282358	0.668717642	20230817_24_i_hex_100uM
1386	0.457972733	0.542027267	20201106_06_c_8oh_100uM
1387	0.579915066	0.420084934	20210514_04_i_sulp_1uM
1388	0.697422503	0.302577497	20230802_07_i_olm_10uM
1389	0.699557881	0.300442119	20220530_06_i_ang_1uM
1390	0.430338744	0.569661256	20230815_68_d_aml_1uM
1391	0.677747754	0.322252246	20210126_20_s_tak906_100uM
1392	0.22801534	0.77198466	20230505_48_d_Mdex_100nM
1393	0.431113526	0.568886474	20230719_81_s_upa_10nM
1394	0.466623105	0.533376895	20231027_95_d_mpa_1uM
1395	0.540547458	0.459452542	20221207_03_d_Mfev_1nM
1396	0.208648035	0.791351965	20210823_09_c_sert_100uM
1397	0.499318942	0.500681058	20230802_84_i_calc_10nM
1398	0.309014452	0.690985548	20230909_97_d_lict_1mM
1399	0.406803892	0.593196108	20231101_34_c_oct_1nM
1400	0.396227584	0.603772416	20230928_75_d_tak906_1uM
1401	0.815374924	0.184625076	20230926_02_d_trop_10uM
1402	0.348215242	0.651784758	20230612_57_i_tec_10uM
1403	0.469193531	0.530806469	20190426_20_c_ldopa_50uM
1404	0.610779237	0.389220763	20220729_13_d_bwc_100nM
1405	0.817585063	0.182414937	20230113_09_i_tre_1nM
1406	0.740526839	0.259473161	20230226_16_i_sert_1uM
1407	0.578898229	0.421101771	20231025_33_i_mpa_1uM
1408	0.818125125	0.181874875	20210317_06_i_mor_1uM
1409	0.392582561	0.607417439	20231003_16_i_rab_1uM
1410	0.264188911	0.735811089	20230502_63_s_zol_100uM
1411	0.249734248	0.750265752	20221205_02_d_Mfev_10nM
1412	0.500987961	0.499012039	20230306_10_d_pge2_100nM
1413	0.425807113	0.574192887	20200121_16_c_dom_10uM
1414	0.754934995	0.245065005	20230830_22_i_ted_10nM
1415	0.483461135	0.516538865	20230703_11_i_ceti_1uM
1416	0.475973027	0.524026973	20190826_24_i_ldopa_1uM
1417	0.427918534	0.572081466	20231006_14_c_pbg_1uM
1418	0.266784126	0.733215874	20230530_69_i_tec_10uM
1419	0.398215098	0.601784902	20230608_17_c_sem_100nM
1420	0.634257354	0.365742646	20230303_01_d_atrov_10uM
1421	0.576876784	0.423123216	20190815_17_i_apo_10uM
1422	0.2283163	0.7716837	20230510_38_i_ato_1uM
1423	0.24673374	0.75326626	20220325_06_i_bet_100nM
1424	0.696353964	0.303646036	20211109_07_c_lub_10uM
1425	0.817921317	0.182078683	20230720_60_d_egta_10mM
1426	0.437946084	0.562053916	20210111_09_c_mot_1uM
1427	0.691663375	0.308336625	20230620_01_c_n214_10nM
1428	0.315319565	0.684680435	20231005_65_c_pbg_100uM
1429	0.540293663	0.459706337	20230718_29_s_pro_10uM
1430	0.333755024	0.666244976	20230811_31_c_mpa_1uM
1431	0.233353705	0.766646295	20230530_70_i_tec_100nM
1432	0.671060995	0.328939005	20210503_14_i_mor_10uM
1433	0.302372437	0.697627563	20230712_89_c_cali_100nM
1434	0.304798715	0.695201285	20230505_64_c_Mapr_100nM
1435	0.513195127	0.486804873	20230822_64_c_pal_100uM
1436	0.348361377	0.651638623	20230331_09_d_ici_1uM
1437	0.659159783	0.340840217	20191028_04_d_na_100nM
1438	0.463066465	0.536933535	20230803_20_d_cef_1uM
1439	0.541964021	0.458035979	20230411_13_i_lop_1uM
1440	0.4120348	0.5879652	20211025_04_i_metf_1uM
1441	0.370078333	0.629921667	20230909_42_i_feno_100uM
1442	0.492204345	0.507795655	20230626_79_i_glp2_1nM
1443	0.692738762	0.307261238	20231031_43_d_ins_10uM
1444	0.435172811	0.564827189	20230613_02_c_lir_100nM
1445	0.600654619	0.399345381	20231003_44_d_bet_100nM
1446	0.219094216	0.780905784	20230602_42_c_dip_1mM
1447	0.275797587	0.724202413	20221202_04_i_Mfev_100nM
1448	0.444219826	0.555780174	20230620_46_i_sax_10nM
1449	0.288200112	0.711799888	20230601_96_i_tec_100nM
1450	0.73197944	0.26802056	20230818_18_d_ram_100uM
1451	0.571504372	0.428495628	20230512_42_i_sco_1nM
1452	0.504472059	0.495527941	20230503_07_c_risp_100uM
1453	0.521658014	0.478341986	20200324_04_d_R+S_1uM
1454	0.207452084	0.792547916	20210903_05_i_pant_10uM
1455	0.39107004	0.60892996	20220318_12_i_his_10uM
1456	0.296461601	0.703538399	20191129_08_i_apo_100nM
1457	0.47521056	0.52478944	20231017_11_i_pali_100uM
1458	0.37948627	0.62051373	20230616_77_i_n214_1uM
1459	0.340086785	0.659913215	20210302_17_c_gran_10uM
1460	0.332448129	0.667551871	20231012_97_i_dul_1uM
1461	0.257484083	0.742515917	20221213_05_d_Mfev_10nM
1462	0.530050146	0.469949854	20220920_16_i_ici_1uM
1463	0.542254726	0.457745274	20190923_10_d_iso_1uM
1464	0.306685271	0.693314729	20231101_36_d_oct_1nM
1465	0.425785754	0.574214246	20190606_12_s_cpt_10uM
1466	0.44149852	0.55850148	20230825_23_d_mgc_100uM
1467	0.207904983	0.792095017	20230412_13_c_pgi2_1uM
1468	0.47364991	0.52635009	20210721_07_c_clop_10nM
1469	0.246150866	0.753849134	20230509_33_i_Mnet_100nM
1470	0.465511346	0.534488654	20221202_06_i_Mfev_1nM
1471	0.471779619	0.528220381	20230815_57_d_aml_10uM
1472	0.611741567	0.388258433	20230712_90_d_cali_100nM
1473	0.550552178	0.449447822	20230909_21_d_calc_1nM
1474	0.693527938	0.306472062	20220321_16_c_at_10uM
1475	0.347896871	0.652103129	20221025_16_i_pge2_100nM
1476	0.21006516	0.78993484	20230326_04_i_apo_100nM
1477	0.35642226	0.64357774	20190805_16_d_bro_10uM
1478	0.491927343	0.508072657	20190522_03_c_sul_100uM
1479	0.298067022	0.701932978	20230907_23_i_gem_100uM
1480	0.671772608	0.328227392	20200817_05_i_ola_10uM
1481	0.392534113	0.607465887	20230429_62_d_sn38_10uM
1482	0.758822092	0.241177908	20230811_32_c_nore_10uM
1483	0.382352916	0.617647084	20230323_10_s_fle_100uM
1484	0.552544896	0.447455104	20200330_14_c_s141_100nM
1485	0.559099111	0.440900889	20230106_02_d_lina_100nM
1486	0.732890669	0.267109331	20220607_08_d_ang2_10nM
1487	0.274571972	0.725428028	20220312_26_c_his_100uM
1488	0.536881479	0.463118521	20200325_03_d_R+S_10uM
1489	0.645476639	0.354523361	20230710_62_i_risp_100uM
1490	0.340745799	0.659254201	20230909_71_d_feno_10uM
1491	0.458924662	0.541075338	20230810_30_c_los_1uM
1492	0.591553137	0.408446863	20230828_58_s_lix_10nM
1493	0.364567325	0.635432675	20230601_20_d_gip_100nM
1494	0.637590794	0.362409206	20230828_50_d_lix_10nM
1495	0.206860506	0.793139494	20221221_06_i_Mfev_1nM
1496	0.593567564	0.406432436	20230808_45_c_gaba_10uM
1497	0.424282677	0.575717323	20230818_82_i_cim_100uM
1498	0.283055267	0.716944733	20211021_18_c_metf_1uM
1499	0.804953415	0.195046585	20230718_07_c_pro_10uM
1500	0.622470357	0.377529643	20210610_16_i_s513_10uM
1501	0.207999363	0.792000637	20230314_14_d_oxy_100nM
1502	0.298217895	0.701782105	20221221_05_i_Mfev_10nM
1503	0.370718689	0.629281311	20220726_06_i_bwc_100nM
1504	0.209161819	0.790838181	20230130_05_c_yoh_100nM
1505	0.207602055	0.792397945	20190710_18_c_nka_100nM
1506	0.298198992	0.701801008	20210721_10_s_clop_1uM
1507	0.454528987	0.545471013	20230810_64_i_est_10nM
1508	0.534655594	0.465344406	20210511_01_d_mor_1uM
1509	0.446211119	0.553788881	20230810_28_s_los_10uM
1510	0.452199435	0.547800565	20230629_36_i_lic_100uM
1511	0.208712345	0.791287655	20221124_02_d_sita_100nM
1512	0.295064411	0.704935589	20230512_24_i_ato_100uM
1513	0.530857691	0.469142309	20200826_10_i_5ht_1uM
1514	0.482597275	0.517402725	20220328_20_s_car_10uM
1515	0.38692924	0.61307076	20220402_29_s_lop_100uM
1516	0.607646146	0.392353854	20200324_09_d_R+S_1uM
1517	0.432737621	0.567262379	20190506_10_s_apo_100uM
1518	0.206892689	0.793107311	20230329_03_i_pgi2_10uM
1519	0.341111004	0.658888996	20230413_12_s_krebs_0uM
1520	0.27374339	0.72625661	20210707_10_s_u466_10uM
1521	0.669604709	0.330395291	20230630_26_i_lic_100uM
1522	0.301777295	0.698222705	20230626_66_i_glp2_100nM
1523	0.468222717	0.531777283	20231019_17_i_pro_10uM
1524	0.541763226	0.458236774	20230907_13_d_gem_100uM
1525	0.498865709	0.501134291	20230422_14_d_ery_1uM
1526	0.630001877	0.369998123	20230925_71_d_trop_1uM
1527	0.222143264	0.777856736	20231107_14_i_levo_1uM
1528	0.349524166	0.650475834	20231107_01_d_Mpgd2_100nM
1529	0.710783156	0.289216844	20200323_05_c_R+S_1uM
1530	0.335229071	0.664770929	20230727_90_i_ca_1mM
1531	0.766925775	0.233074225	20220208_05_i_asp_1uM
1532	0.817142273	0.182857727	20220328_27_c_car_100uM
1533	0.765756299	0.234243701	20230206_09_d_yoh_1uM
1534	0.470200927	0.529799073	20230312_09_c_8oh_100uM
1535	0.651062096	0.348937904	20230629_39_s_lic_1mM
1536	0.261381187	0.738618813	20221026_05_c_ome_1uM
1537	0.464927471	0.535072529	20230928_70_c_ang_100nM
1538	0.742940809	0.257059191	20230828_06_d_lix_1nM
1539	0.210719231	0.789280769	20230906_16_d_gem_1uM
1540	0.643559172	0.356440828	20220316_24_i_vil_100uM
1541	0.444842768	0.555157232	20230226_18_i_car_1uM
1542	0.353875946	0.646124054	20210810_17_d_esc_1mM
1543	0.316941293	0.683058707	20230629_28_i_lic_10mM
1544	0.230139158	0.769860842	20230428_09_d_iri_1uM
1545	0.521274258	0.478725742	20230718_75_i_upa_100nM
1546	0.5793189	0.4206811	20230429_37_i_sn38_1uM
1547	0.206937902	0.793062098	20210111_11_d_mot_100nM
1548	0.700154734	0.299845266	20210716_09_c_riv_1uM
1549	0.531236865	0.468763135	20210630_09_c_pgf2a_100nM
1550	0.467366785	0.532633215	20230822_61_d_ond_10uM
1551	0.504053384	0.495946616	20230620_15_i_n214_1uM
1552	0.660459248	0.339540752	20211207_06_i_bup_1mM
1553	0.490104079	0.509895921	20230721_03_c_tamo_1mM
1554	0.632756769	0.367243231	20230821_52_i_lub_100uM
1555	0.530709296	0.469290704	20230802_65_c_calc_1nM
1556	0.481928867	0.518071133	20230707_18_d_flup_1uM
1557	0.704809983	0.295190017	20220306_20_s_yy_100nM
1558	0.457139093	0.542860907	20230703_04_c_ceti_1uM
1559	0.539724673	0.460275327	20220817_03_i_lub_10uM
1560	0.637400064	0.362599936	20230615_15_i_s423_100nM
1561	0.794710674	0.205289326	20230228_19_i_u466_10uM
1562	0.356589416	0.643410584	20220616_18_c_miso_1uM
1563	0.292025784	0.707974216	20230312_10_s_2m5ht_100uM
1564	0.412984348	0.587015652	20200120_09_c_win55_10uM
1565	0.67480622	0.32519378	20200826_03_i_5ht_1uM
1566	0.572028349	0.427971651	20230413_04_i_lop_100uM
1567	0.284311551	0.715688449	20221229_03_d_sita_10nM
1568	0.360482346	0.639517654	20230807_33_d_gad_100uM
1569	0.385113982	0.614886018	20231026_15_d_pro_10uM
1570	0.613487338	0.386512662	20230620_16_d_n214_1uM
1571	0.258372794	0.741627206	20230329_01_d_his_100uM
1572	0.624823439	0.375176561	20200624_17_c_adr_1uM
1573	0.326998201	0.673001799	20231103_52_c_mann_100uM
1574	0.40251405	0.59748595	20231026_11_d_pro_1uM
1575	0.398770528	0.601229472	20230721_35_s_tamo_100uM
1576	0.400280515	0.599719485	20220111_05_c_lis_10uM
1577	0.589236019	0.410763981	20220920_06_c_ici_1uM
1578	0.33313232	0.66686768	20230605_03_d_dip_100uM
1579	0.779541483	0.220458517	20220308_10_s_gaba_100uM
1580	0.72521099	0.27478901	20230627_24_d_imi_1uM
1581	0.410080588	0.589919412	20230906_51_c_ted_1nM
1582	0.654181408	0.345818592	20220317_01_s_vil_10uM
1583	0.494380595	0.505619405	20230721_33_d_tamo_100uM
1584	0.308522177	0.691477823	20230704_22_i_ceti_1uM
1585	0.615435949	0.384564051	20230809_39_c_val_1uM
1586	0.44578557	0.55421443	20230927_22_c_apra_10nM
1587	0.543174086	0.456825914	20231020_63_i_fam_1mM
1588	0.572387184	0.427612816	20230913_74_i_dul_10nM
1589	0.279695456	0.720304544	20220214_03_d_azi_10uM
1590	0.437557593	0.562442407	20230907_65_s_feno_100uM
1591	0.81464953	0.18535047	20231110_59_c_malt_1mM
1592	0.266812421	0.733187579	20221130_07_i_Mlar_10nM
1593	0.260876006	0.739123994	20230516_08_d_capt_10uM
1594	0.308978131	0.691021869	20220601_08_c_cic_10nM
1595	0.325026564	0.674973436	20230502_28_i_dia_10uM
1596	0.528388374	0.471611626	20230307_04_d_pge2_10nM
1597	0.251820466	0.748179534	20230505_20_i_Mdex_1uM
1598	0.698035175	0.301964825	20220922_03_d_Mbwc_10nM
1599	0.648770911	0.351229089	20220331_08_d_yoh_100uM
1600	0.815030285	0.184969715	20220321_18_i_at_1uM
1601	0.787802963	0.212197037	20220920_05_c_ici_10uM
1602	0.735210174	0.264789826	20230911_104_d_hm01_1uM
1603	0.206939708	0.793060292	20230315_08_s_cim_10uM
1604	0.446908536	0.553091464	20210126_10_d_tak906_100uM
1605	0.71744686	0.28255314	20230207_19_i_yoh_100nM
1606	0.757498751	0.242501249	20230928_82_i_ang_100nM
1607	0.601454312	0.398545688	20230811_33_c_nore_100uM
1608	0.351980275	0.648019725	20230926_91_c_race_100uM
1609	0.769379552	0.230620448	20220214_11_c_azi_10uM
1610	0.697103734	0.302896266	20210610_05_i_s513_1uM
1611	0.303366696	0.696633304	20200622_08_i_adr_1uM
1612	0.44643236	0.55356764	20220221_13_d_azi_1uM
1613	0.807294913	0.192705087	20211020_09_c_lub_100uM
1614	0.738195039	0.261804961	20220404_05_i_ex4_1uM
1615	0.227641255	0.772358745	20231018_28_d_pali_10uM
1616	0.802863354	0.197136646	20230828_48_d_lix_10nM
1617	0.731837906	0.268162094	20230629_13_c_lic_1mM
1618	0.571096745	0.428903255	20210903_18_c_pant_10uM
1619	0.647141653	0.352858347	20210507_04_c_krebs_0uM
1620	0.651279209	0.348720791	20210715_07_c_sulp_10uM
1621	0.337052526	0.662947474	20190708_20_i_sp_100nM
1622	0.210536011	0.789463989	20220725_03_i_sulp_100nM
1623	0.250378104	0.749621896	20230326_09_c_apo_10uM
1624	0.657164605	0.342835395	20230804_93_d_val_100uM
1625	0.496481454	0.503518546	20230807_16_i_gad_1uM
1626	0.434962109	0.565037891	20231006_123_i_tamo_1mM
1627	0.227002494	0.772997506	20230515_06_d_sco_10nM
1628	0.486442512	0.513557488	20220629_15_i_pge1_1uM
1629	0.369594827	0.630405173	20230608_02_d_capt_10uM
1630	0.608249733	0.391750267	20231108_20_c_eve_1uM
1631	0.329902563	0.670097437	20201105_02_d_pal_100uM
1632	0.320212442	0.679787558	20231026_37_c_mpa_1uM
1633	0.559231128	0.440768872	20230608_06_d_sem_1uM
1634	0.753054739	0.246945261	20210507_16_i_aitc_100uM
1635	0.310040019	0.689959981	20230811_39_c_risp_100uM
1636	0.294880716	0.705119284	20190523_20_i_sul_100uM
1637	0.308864953	0.691135047	20230809_45_s_glp1_10nM
1638	0.206886496	0.793113504	20211210_13_i_lis_10uM
1639	0.361633448	0.638366552	20231107_21_d_eve_10nM
1640	0.394596417	0.605403583	20230613_20_d_lir_10nM
1641	0.54115551	0.45884449	20231010_13_i_cloz_100uM
1642	0.423724191	0.576275809	20230907_69_c_feno_10uM
1643	0.44393419	0.55606581	20231101_38_d_oct_100nM
1644	0.686919442	0.313080558	20231101_40_c_oct_10nM
1645	0.546800614	0.453199386	20220608_17_c_tre_1nM
1646	0.207184054	0.792815946	20210823_04_i_sert_1uM
1647	0.643535107	0.356464893	20230608_04_d_sem_10nM
1648	0.423320689	0.576679311	20230304_13_d_sert_100uM
1649	0.680588692	0.319411308	20190102_01_d_cpt_100uM
1650	0.207055545	0.792944455	20200408_11_d_s141_1uM
1651	0.206919192	0.793080808	20230623_60_s_cali_1uM
1652	0.72011833	0.27988167	20220127_04_i_amo_1uM
1653	0.335575536	0.664424464	20230509_07_d_Mnet_10nM
1654	0.776741967	0.223258033	20200808_14_i_phy_100uM
1655	0.510678181	0.489321819	20220218_06_i_azi_1uM
1656	0.598211772	0.401788228	20231101_14_c_oct_1nM
1657	0.465257597	0.534742403	20230612_77_s_s423_100nM
1658	0.33675424	0.66324576	20231027_13_d_zac_100uM
1659	0.563825748	0.436174252	20231101_48_i_oct_100nM
1660	0.20695977	0.79304023	20230412_09_c_lop_1uM
1661	0.818155416	0.181844584	20210603_10_s_pge2_1uM
1662	0.354388567	0.645611433	20200121_11_d_proc_10uM
1663	0.388548679	0.611451321	20230508_61_i_Mnet_1nM
1664	0.658463511	0.341536489	20190820_14_c_ldopa_1uM
1665	0.815835892	0.184164108	20191023_03_c_bro_100nM
1666	0.397341848	0.602658152	20190719_20_d_nka_10nM
1667	0.475514592	0.524485408	20230904_42_i_col_10uM
1668	0.518754588	0.481245412	20230201_21_c_yoh_1uM
1669	0.807610898	0.192389102	20190924_02_i_na_1uM
1670	0.493294225	0.506705775	20230926_04_c_trop_1uM
1671	0.424352222	0.575647778	20230626_57_d_glp2_100nM
1672	0.250444697	0.749555303	20210112_05_i_mot_100nM
1673	0.549317527	0.450682473	20190425_16_c_ldopa_50uM
1674	0.214456824	0.785543176	20201028_02_d_pal_10uM
1675	0.570900086	0.429099914	20230807_45_c_gad_100uM
1676	0.319082857	0.680917143	20230428_47_d_iri_10uM
1677	0.704137112	0.295862888	20220323_01_s_his_10uM
1678	0.503677779	0.496322221	20210708_20_s_u466_10uM
1679	0.680665919	0.319334081	20210120_04_i_hm01_10nM
1680	0.601302309	0.398697691	20200325_11_i_R+S_10uM
1681	0.330815222	0.669184778	20230710_42_c_iri_100uM
1682	0.451140799	0.548859201	20230828_23_i_lix_100nM
1683	0.207166492	0.792833508	20211025_16_i_metf_100uM
1684	0.67018803	0.32981197	20230821_13_d_dmso_1mM
1685	0.208190522	0.791809478	20230811_35_c_nore_1mM
1686	0.406070137	0.593929863	20231108_32_c_gin8_1nM
1687	0.45136942	0.54863058	20201214_13_i_ag_1nM
1688	0.339940115	0.660059885	20231110_25_s_malt_100uM
1689	0.702773905	0.297226095	20221018_01_d_ome_1uM
1690	0.492156411	0.507843589	20190426_14_c_na_100uM
1691	0.557347771	0.442652229	20210305_10_d_ery_100uM
1692	0.763221923	0.236778077	20210719_05_i_riv_100nM
1693	0.6711339	0.3288661	20231003_92_d_bet_100nM
1694	0.339087361	0.660912639	20230431_26_d_tea_10mM
1695	0.498501405	0.501498595	20190806_25_s_nka_1uM
1696	0.44422311	0.55577689	20230927_61_i_apra_100nM
1697	0.38190485	0.61809515	20200121_19_c_dom_1uM
1698	0.483808302	0.516191698	20190523_12_s_sul_100uM
1699	0.627120339	0.372879661	20190606_09_c_drop_100uM
1700	0.447842201	0.552157799	20230911_11_d_lict_100uM
1701	0.702285383	0.297714617	20220402_07_d_oxy_10uM
1702	0.344022579	0.655977421	20230809_07_d_bro_100uM
1703	0.507557463	0.492442537	20220808_01_d_ilo_1nM
1704	0.555935736	0.444064264	20230926_66_c_race_1uM
1705	0.646497144	0.353502856	20230210_09_c_mor_100uM
1706	0.45534287	0.54465713	20200526_13_c_phen_10uM
1707	0.510092716	0.489907284	20200327_04_d_s141_100nM
1708	0.64494542	0.35505458	20230313_05_c_miso_100nM
1709	0.503530662	0.496469338	20221014_04_c_Mbwc_10nM
1710	0.227403273	0.772596727	20221230_02_c_lina_10nM
1711	0.393376176	0.606623824	20200320_07_i_drop_10uM
1712	0.229779438	0.770220562	20211129_02_d_aml_1uM
1713	0.207315003	0.792684997	20201125_01_d_2m5ht_1uM
1714	0.319704099	0.680295901	20230614_76_d_s423_1uM
1715	0.549778315	0.450221685	20230911_66_d_lict_100uM
1716	0.589980423	0.410019577	20190606_25_s_cpt_10uM
1717	0.362720015	0.637279985	20210707_06_i_u466_10uM
1718	0.455880215	0.544119785	20231026_08_c_pro_1uM
1719	0.350829911	0.649170089	20210127_03_d_tak906_100uM
1720	0.498174725	0.501825275	20210604_02_d_pge2_100nM
1721	0.512863035	0.487136965	20230602_08_d_dip_10uM
1722	0.724264262	0.275735738	20220908_04_i_mor_10uM
1723	0.627215101	0.372784899	20230725_55_d_ca_100mM
1724	0.702535011	0.297464989	20210511_12_c_mor_1uM
1725	0.35584962	0.64415038	20230721_69_i_egta_1mM
1726	0.459515215	0.540484785	20220804_08_c_ilo_10nM
1727	0.76412578	0.23587422	20191126_03_c_ldopa_100nM
1728	0.378791016	0.621208984	20230710_16_c_tea_1mM
1729	0.236305094	0.763694906	20230510_32_c_ato_100uM
1730	0.340260277	0.659739723	20230504_10_c_nore_1mM
1731	0.536455144	0.463544856	20231103_64_c_mann_10mM
1732	0.274422358	0.725577642	20230510_27_c_ato_10uM
1733	0.591131159	0.408868841	20230713_26_c_mpa_100nM
1734	0.686293509	0.313706491	20190426_23_s_bro_100uM
1735	0.81792254	0.18207746	20190923_11_i_iso_1uM
1736	0.598601794	0.401398206	20210616_09_c_idmt_1nM
1737	0.595952385	0.404047615	20220318_08_d_his_10uM
1738	0.675300066	0.324699934	20231027_77_i_zac_10uM
1739	0.338992141	0.661007859	20231012_22_i_los_10uM
1740	0.818161249	0.181838751	20220317_06_i_vil_10uM
1741	0.206877189	0.793122811	20221220_01_i_sita_1uM
1742	0.796971206	0.203028794	20230904_43_i_col_100uM
1743	0.66172272	0.33827728	20230904_08_d_col_100uM
1744	0.659249081	0.340750919	20190415_06_c_5ht_100uM
1745	0.309765782	0.690234218	20221006_03_i_Mbwc_100nM
1746	0.347458042	0.652541958	20230817_08_d_hex_10uM
1747	0.803014331	0.196985669	20220319_02_d_ach_1uM
1748	0.696406686	0.303593314	20230829_41_d_ato_10uM
1749	0.372899577	0.627100423	20220318_13_d_his_10uM
1750	0.512692748	0.487307252	20190520_10_d_imiq_50uM
1751	0.236503949	0.763496051	20230608_08_c_lina_1nM
1752	0.517214284	0.482785716	20230306_17_s_pge2_100nM
1753	0.468192442	0.531807558	20230509_37_d_Mnet_100nM
1754	0.671935229	0.328064771	20220223_05_i_ran_10uM
1755	0.30448777	0.69551223	20230509_06_c_Mnet_1nM
1756	0.558917603	0.441082397	20190821_13_d_sum_10uM
1757	0.684963264	0.315036736	20230821_49_i_esc_10uM
1758	0.397304284	0.602695716	20230411_18_s_lop_100uM
1759	0.53186891	0.46813109	20230719_84_c_upa_1nM
1760	0.447798778	0.552201222	20230418_02_d_ran_1mM
1761	0.65011466	0.34988534	20230913_78_i_dul_100nM
1762	0.226884892	0.773115108	20230427_04_c_dia_100uM
1763	0.80806158	0.19193842	20230307_08_i_tre_100nM
1764	0.699048037	0.300951963	20230329_10_c_cita_10uM
1765	0.485547256	0.514452744	20210514_06_c_sulp_10uM
1766	0.306824165	0.693175835	20230228_12_d_atrov_100nM
1767	0.50986373	0.49013627	20190423_12_i_dop_100uM
1768	0.67019775	0.32980225	20220319_30_s_ach_10uM
1769	0.609906064	0.390093936	20230422_05_i_dag_100nM
1770	0.693545501	0.306454499	20230719_14_i_est_10nM
1771	0.210306102	0.789693898	20230308_11_c_bup_100uM
1772	0.223040868	0.776959132	20221026_01_d_pge2_1uM
1773	0.812052751	0.187947249	20210316_13_i_ery_1uM
1774	0.791096916	0.208903084	20230804_43_c_olm_100uM
1775	0.709963109	0.290036891	20220316_16_i_vil_100uM
1776	0.317079342	0.682920658	20230531_02_i_tec_1uM
1777	0.724671512	0.275328488	20201214_01_d_ag_1nM
1778	0.253301288	0.746698712	20221129_02_d_sita_100nM
1779	0.814604447	0.185395553	20230430_12_c_sn38_10uM
1780	0.398334267	0.601665733	20230911_106_i_sp_10uM
1781	0.206891291	0.793108709	20231004_27_s_cef_10uM
1782	0.328059321	0.671940679	20230508_49_i_Mdex_100nM
1783	0.701512654	0.298487346	20191024_05_i_bro_100nM
1784	0.20686042	0.79313958	20201120_02_d_2m5ht_10uM
1785	0.692270092	0.307729908	20220315_08_d_bet_100uM
1786	0.606355347	0.393644653	20200320_04_d_drop_1uM
1787	0.469273688	0.530726312	20220304_19_c_yy_1nM
1788	0.802123124	0.197876876	20230713_40_i_mpa_1uM
1789	0.456069012	0.543930988	20211020_02_d_lub_1uM
1790	0.620051086	0.379948914	20231110_10_c_mann_1mM
1791	0.429235255	0.570764745	20230225_06_i_pgf2a_10nM
1792	0.285442511	0.714557489	20230427_39_d_zol_100uM
1793	0.41515419	0.58484581	20231107_02_d_Msco_1nM
1794	0.619063563	0.380936437	20190328_08_d_apo_100uM
1795	0.259898444	0.740101556	20220719_19_c_pgi2_1uM
1796	0.512929288	0.487070712	20230925_33_s_fenf_10uM
1797	0.394866051	0.605133949	20231012_16_i_los_1uM
1798	0.432791915	0.567208085	20190814_23_d_ldopa_1uM
1799	0.696950899	0.303049101	20220809_09_c_ilo_10nM
1800	0.282116478	0.717883522	20230830_07_i_lix_10nM
1801	0.364973658	0.635026342	20230711_17_i_est_100nM
1802	0.221472325	0.778527675	20230330_11_i_cita_100uM
1803	0.504767998	0.495232002	20211209_13_s_bup_100uM
1804	0.426548989	0.573451011	20210708_07_c_u466_100nM
1805	0.675822278	0.324177722	20230601_16_i_gip_10nM
1806	0.42581798	0.57418202	20230509_59_c_Mnet_10nM
1807	0.792221391	0.207778609	20220314_10_s_hex_100uM
1808	0.737420215	0.262579785	20220320_09_i_ach_1uM
1809	0.268055912	0.731944088	20230801_17_d_pth_100nM
1810	0.306149742	0.693850258	20211025_06_i_metf_100uM
1811	0.344600874	0.655399126	20191205_03_c_s218_100nM
1812	0.456089657	0.543910343	20230807_94_s_gip_100nM
1813	0.293162156	0.706837844	20230430_02_c_iri_100uM
1814	0.364871293	0.635128707	20231019_02_d_levo_100nM
1815	0.206969479	0.793030521	20221213_01_c_Mbwc_100nM
1816	0.341454731	0.658545269	20220729_01_d_bwc_1nM
1817	0.443142406	0.556857594	20190522_23_d_npy_100nM
1818	0.24903064	0.75096936	20230523_08_d_cin_1uM
1819	0.54056794	0.45943206	20230623_02_c_sax_10nM
1820	0.583236937	0.416763063	20220314_11_d_his_100uM
1821	0.667685691	0.332314309	20210712_13_d_u466_10uM
1822	0.569765585	0.430234415	20230804_31_s_olm_10uM
1823	0.685459525	0.314540475	20190418_19_i_apo_100uM
1824	0.411275637	0.588724363	20190503_02_i_ldopa_50uM
1825	0.279692904	0.720307096	20231027_76_i_zac_1uM
1826	0.293697261	0.706302739	20230319_06_i_ag_100nM
1827	0.327406101	0.672593899	20221024_07_i_u466_1uM
1828	0.669600394	0.330399606	20220623_01_d_pgd2_100nM
1829	0.476976509	0.523023491	20200120_03_c_win55_100nM
1830	0.245615139	0.754384861	20231027_81_c_zac_100uM
1831	0.351072748	0.648927252	20200407_04_d_s141_1uM
1832	0.578790654	0.421209346	20211019_13_d_lub_100uM
1833	0.297811639	0.702188361	20231006_13_d_pbg_100uM
1834	0.297597047	0.702402953	20201103_10_i_pal_100uM
1835	0.613970136	0.386029864	20220610_03_d_tre_100nM
1836	0.789283806	0.210716194	20220113_16_i_roli_10nM
1837	0.450517807	0.549482193	20230926_93_c_race_100uM
1838	0.208798352	0.791201648	20230421_08_c_eso_1nM
1839	0.220552873	0.779447127	20230807_37_i_gad_10uM
1840	0.496557286	0.503442714	20230707_28_i_flup_10uM
1841	0.400587213	0.599412787	20190612_03_c_sp_50uM
1842	0.513038537	0.486961463	20231020_56_c_fam_10uM
1843	0.774678696	0.225321304	20230818_46_d_imi_1uM
1844	0.522182468	0.477817532	20230503_11_c_risp_1uM
1845	0.516564859	0.483435141	20190806_18_i_dop_10uM
1846	0.556386023	0.443613977	20190624_15_d_nkb_1uM
1847	0.61501604	0.38498396	20230911_88_d_fenf_100uM
1848	0.310217566	0.689782434	20230906_17_d_gem_10uM
1849	0.795681229	0.204318771	20230829_38_c_ato_1uM
1850	0.452032581	0.547967419	20230227_13_i_vil_1uM
1851	0.428750718	0.571249282	20190612_18_i_nkb_1uM
1852	0.747393838	0.252606162	20231106_35_d_eve_100nM
1853	0.395151289	0.604848711	20230320_07_d_vil_100uM
1854	0.419202234	0.580797766	20230601_18_i_gip_1uM
1855	0.54564499	0.45435501	20230927_37_d_apra_1uM
1856	0.247681014	0.752318986	20230531_44_i_gip_10nM
1857	0.281575344	0.718424656	20230510_33_i_ato_100uM
1858	0.424196972	0.575803028	20190509_18_c_hm01_100uM
1859	0.494616797	0.505383203	20230721_61_c_egta_100uM
1860	0.643798543	0.356201457	20220128_14_i_amo_10nM
1861	0.778709543	0.221290457	20220308_29_c_veh_0uM
1862	0.479935737	0.520064263	20230620_64_s_sax_10nM
1863	0.284174965	0.715825035	20210302_05_i_gran_10uM
1864	0.491215678	0.508784322	20210304_01_d_gran_1uM
1865	0.478496998	0.521503002	20230704_23_i_ceti_100nM
1866	0.324376218	0.675623782	20230502_56_c_zol_1mM
1867	0.318434035	0.681565965	20220601_13_d_cic_100nM
1868	0.818173619	0.181826381	20220403_05_i_oxy_10uM
1869	0.809516231	0.190483769	20200121_18_i_dom_1uM
1870	0.455425323	0.544574677	20210611_12_c_krebs_0uM
1871	0.520314815	0.479685185	20230510_15_i_ato_10uM
1872	0.54076553	0.45923447	20190429_02_i_pru_100uM
1873	0.592563706	0.407436294	20231110_60_c_malt_1mM
1874	0.302567087	0.697432913	20230615_46_i_tir_10nM
1875	0.809579695	0.190420305	20230714_18_i_pro_1uM
1876	0.573083034	0.426916966	20220304_13_d_yy_1nM
1877	0.478689804	0.521310196	20200528_04_d_phen_1uM
1878	0.217663934	0.782336066	20211129_19_c_aml_100uM
1879	0.454993964	0.545006036	20230608_58_i_sem_1uM
1880	0.618842836	0.381157164	20200319_06_c_drop_10uM
1881	0.787581463	0.212418537	20230222_12_i_oxy_10uM
1882	0.81643741	0.18356259	20190925_13_c_sum_1uM
1883	0.741464764	0.258535236	20190902_01_d_pru_1uM
1884	0.690898807	0.309101193	20231004_34_d_nore_100uM
1885	0.627421662	0.372578338	20210603_08_c_pge2_100nM
1886	0.753736779	0.246263221	20211015_10_d_ome_1uM
1887	0.760488937	0.239511063	20210719_07_c_riv_10nM
1888	0.511248176	0.488751824	20230909_66_d_feno_10uM
1889	0.609257747	0.390742253	20190605_18_i_iso_100uM
1890	0.226303166	0.773696834	20230525_35_c_gad_1uM
1891	0.368593204	0.631406796	20221003_03_c_Mbwc_10nM
1892	0.207373769	0.792626231	20220812_11_d_lop_100uM
1893	0.652894672	0.347105328	20200121_13_c_proc_10uM
1894	0.659505745	0.340494255	20190605_16_c_drop_100uM
1895	0.361614358	0.638385642	20220728_08_c_ex4_100nM
1896	0.710956592	0.289043408	20230804_36_i_olm_1uM
1897	0.46937513	0.53062487	20230612_08_d_lir_100nM
1898	0.258563156	0.741436844	20190411_10_i_sum_100uM
1899	0.537465671	0.462534329	20190426_19_i_ldopa_50uM
1900	0.581745369	0.418254631	20190508_10_d_ach_100uM
1901	0.480808668	0.519191332	20230728_08_i_meto_10uM
1902	0.432249328	0.567750672	20230927_57_i_apra_10nM
1903	0.493064252	0.506935748	20231103_102_i_c999_1uM
1904	0.361862438	0.638137562	20231020_72_d_fam_100uM
1905	0.672949506	0.327050494	20230909_51_d_bwc_1nM
1906	0.381229162	0.618770838	20230714_14_i_pro_100uM
1907	0.469567714	0.530432286	20230504_49_i_nore_100uM
1908	0.346826009	0.653173991	20231103_80_c_mann_10mM
1909	0.604699742	0.395300258	20231027_41_i_zac_1uM
1910	0.710661645	0.289338355	20220211_16_i_asp_1uM
1911	0.509656908	0.490343092	20210727_06_i_clop_1uM
1912	0.746175211	0.253824789	20230707_43_i_flup_100nM
1913	0.565819716	0.434180284	20190509_16_d_hm01_100uM
1914	0.647634612	0.352365388	20231005_85_i_ang2_10nM
1915	0.595416571	0.404583429	20200117_13_c_win55_100nM
1916	0.207050119	0.792949881	20230109_06_i_lina_1nM
1917	0.20704496	0.79295504	20230104_12_d_Mpgd2_10uM
1918	0.308102113	0.691897887	20230606_09_d_lina_100nM
1919	0.316569111	0.683430889	20190806_15_i_bro_10uM
1920	0.501617153	0.498382847	20231005_108_c_levo_100nM
1921	0.374827263	0.625172737	20210302_04_i_gran_100uM
1922	0.455583882	0.544416118	20230207_05_d_yoh_100nM
1923	0.33256426	0.66743574	20230312_05_i_5ht_1uM
1924	0.206865448	0.793134552	20221205_01_d_Mfev_100nM
1925	0.581030448	0.418969552	20231110_19_c_malt_10uM
1926	0.596017335	0.403982665	20230630_38_s_imi_10uM
1927	0.431653949	0.568346051	20231110_97_i_Mapr_10nM
1928	0.495320731	0.504679269	20190326_08_d_apo_100uM
1929	0.74478761	0.25521239	20210223_03_d_vas_1uM
1930	0.544708301	0.455291699	20220607_07_s_ang2_100nM
1931	0.318303812	0.681696188	20190524_15_c_dom_100uM
1932	0.774927766	0.225072234	20210226_09_c_vas_1uM
1933	0.299156835	0.700843165	20200811_15_i_phy_100uM
1934	0.395159841	0.604840159	20210907_05_c_lop_100uM
1935	0.666931459	0.333068541	20231103_02_d_Mapr_10nM
1936	0.611522095	0.388477905	20230505_25_i_Mdex_10nM
1937	0.334373967	0.665626033	20230909_36_d_feno_10uM
1938	0.415423264	0.584576736	20230810_78_c_mpa_10nM
1939	0.817836366	0.182163634	20220313_09_s_cap_1mM
1940	0.228222653	0.771777347	20190523_04_d_dom_100uM
1941	0.21043731	0.78956269	20181221_06_d_cpt_10uM
1942	0.727195623	0.272804377	20231003_82_i_cpbg_10uM
1943	0.750615699	0.249384301	20210605_06_i_aitc_30uM
1944	0.482448665	0.517551335	20220319_29_i_ach_100nM
1945	0.652261358	0.347738642	20231026_16_i_pro_100uM
1946	0.361207954	0.638792046	20230427_26_d_zol_10uM
1947	0.812131461	0.187868539	20200619_04_d_adr_100uM
1948	0.448267246	0.551732754	20220923_02_d_Mbwc_10nM
1949	0.336100747	0.663899253	20230804_42_c_olm_10uM
1950	0.761687766	0.238312234	20230926_111_i_race_1uM
1951	0.479964392	0.520035608	20230503_64_s_risp_10uM
1952	0.504450631	0.495549369	20220329_01_d_pant_100uM
1953	0.655374089	0.344625911	20230928_80_d_lix_1nM
1954	0.505088703	0.494911297	20221205_09_i_Mlar_1nM
1955	0.421563287	0.578436713	20220314_25_c_his_100uM
1956	0.351269987	0.648730013	20220327_20_d_sert_100uM
1957	0.704163248	0.295836752	20220403_21_i_oxy_100nM
1958	0.279588801	0.720411199	20230503_26_d_risp_1uM
1959	0.564546076	0.435453924	20220315_02_d_hex_100uM
1960	0.642941881	0.357058119	20231027_91_d_pro_10uM
1961	0.634595903	0.365404097	20210630_18_c_pgf2a_10nM
1962	0.534122593	0.465877407	20230318_09_c_ach_100uM
1963	0.211337788	0.788662212	20220305_02_d_imiq_1uM
1964	0.712994314	0.287005686	20200527_03_d_phen_100uM
1965	0.254385485	0.745614515	20190806_11_i_ldopa_10uM
1966	0.754999747	0.245000253	20220317_18_d_vil_1uM
1967	0.553863307	0.446136693	20220127_05_i_amo_100nM
1968	0.331870318	0.668129682	20230911_99_c_bwc_100nM
1969	0.728823751	0.271176249	20200619_16_c_adr_100uM
1970	0.697695716	0.302304284	20220815_09_i_lub_100uM
1971	0.483441387	0.516558613	20230705_23_c_zic_10mM
1972	0.355312796	0.644687204	20220930_04_d_Mbwc_100nM
1973	0.535108255	0.464891745	20220316_05_d_vil_10uM
1974	0.219839862	0.780160138	20230529_54_i_gad_10uM
1975	0.525195764	0.474804236	20230718_24_d_pro_100uM
1976	0.515511617	0.484488383	20230712_07_d_mpa_1uM
1977	0.523337661	0.476662339	20231020_44_c_fam_1mM
1978	0.296147485	0.703852515	20230323_01_c_fle_1uM
1979	0.206859975	0.793140025	20210827_07_d_lop_10uM
1980	0.594597424	0.405402576	20230810_08_d_clop_1uM
1981	0.541287936	0.458712064	20231027_14_c_zac_1uM
1982	0.749723872	0.250276128	20200808_11_d_phy_1uM
1983	0.609805068	0.390194932	20230308_14_i_atrov_100nM
1984	0.69038621	0.30961379	20220113_15_d_roli_1uM
1985	0.296318976	0.703681024	20230503_52_c_risp_100uM
1986	0.649142636	0.350857364	20230808_70_d_glp1_10nM
1987	0.516059435	0.483940565	20231003_96_d_his_10uM
1988	0.258759228	0.741240772	20230724_18_c_17ah_10uM
1989	0.700470021	0.299529979	20220306_01_d_npy_1nM
1990	0.348513693	0.651486307	20230606_36_c_sita_100nM
1991	0.532984301	0.467015699	20231110_95_d_c999_10uM
1992	0.337524348	0.662475652	20230502_24_c_dia_10uM
1993	0.46156604	0.53843396	20230807_84_i_glp1_1nM
1994	0.640234953	0.359765047	20191126_04_d_dop_100nM
1995	0.389798506	0.610201494	20210201_05_i_hm01_100nM
1996	0.258293413	0.741706587	20230515_07_d_sco_10nM
1997	0.507441766	0.492558234	20230818_29_c_ram_1uM
1998	0.324566129	0.675433871	20231107_43_c_eve_100nM
[truncated: 12,851 more rows]
