# Supplementary material for: An application of deep learning model InceptionTime to predict nausea, vomiting, diarrhoea, and constipation using the gastro-intestinal pacemaker activity drug database (GIPADD)
Source: Sci Rep. 2025 Apr 16;15:13105. doi: 10.1038/s41598-025-95961-4 (PMC12003867; doi:10.1038/s41598-025-95961-4)
Supplement: Supplementary file 5 — Supplementary Material 5 [file 41598_2025_95961_MOESM5_ESM.csv]

ADR		Nausea	Vomiting	Diarrhoea	Constipation
Model		ict-ensemble	ict-ensemble	ict-ensemble	ict-ensemble
Chunk		chunk_0	chunk_1	chunk_0	chunk_0
Tissue-type		ALL	ALL	ALL	ALL
Prediction datasets		Average	Average	Average	Average
Drug abbreviation	Drug full name
17ah	17�\-hydroxyprogesterone	0.736970899	0.668055556	0.507275132	0.473214286
2m5ht	2-methyl-5HT	0.163425926	0.35297619	0.532738095	0.715145503
5ct	Carboxamidotryptamine	0.641203704	0.465277778	0.331018519	0.641203704
5ht	Serotonin	0.488888889	0.678703704	0.404563492	0.599404762
8oh	8-OH-DPAT	0.194554674	0.253196649	0.558531746	0.805114638
R+S	R-SCH-23390	0.285493827	0.44367284	0.195216049	0.269290123
ach	Acetylcholine	0.164831349	0.22514881	0.188293651	0.198214286
adr	Adrenaline	0.745039683	0.787285053	0.098214286	0.31630291
ag	Acyl-ghrelin	0.371858466	0.377480159	0.49239418	0.686838624
aitc	AITC	0.296296296	0.157407407	0.502645503	0.197089947
aml	Amlodipine	0.864748677	0.927402998	0.861022928	0.633487654
amo	Amoxicillin	0.884424603	0.888806217	0.753587963	0.254778439
ang	[Sar1, Val5, Ala8]-Angiotensin II acetate	0.611706349	0.611706349	0.464748677	0.526124339
ang2	AngiotensinII	0.62962963	0.624206349	0.879960317	0.587037037
apo	Apomorphine	0.576446759	0.829166667	0.549681713	0.606018519
apra	Apraglutide	0.674140212	0.735119048	0.45542328	0.576785714
asp	Aspirin	0.874757496	0.916203704	0.859281305	0.197420635
at	Atropine	0.14781746	0.183862434	0.145899471	0.640410053
ato	Atomoxetine	0.909997795	0.861607143	0.569196429	0.872933201
atrov	Atorvastatin	0.622472743	0.525154822	0.621698132	0.760856081
azi	Azithromycin	0.908068783	0.833796296	0.938095238	0.643320106
bet	Bethanechol	0.614037698	0.247172619	0.55135582	0.189236111
bro	Bromocriptine	0.33343254	0.803087798	0.530791171	0.528571429
bup	Bupropion	0.772118083	0.700472675	0.809978794	0.552181268
bwc	BW245C	0.750992063	0.595568783	0.878968254	0.472883598
c999	CP 99.994	0.46712963	0.601388889	0.34239418	0.560714286
ca	Calcium chloride	0.67228836	0.710978836	0.623677249	0.593915344
calc	Calcitonin	0.736552028	0.755109127	0.605456349	0.48953373
cali	Calindol hydrochloride	0.709986772	0.733134921	0.621362434	0.628968254
cap	E-Capsaicin	0.861441799	0.795965608	0.15542328	0.072420635
capt	Captopril	0.746886023	0.795166446	0.585179674	0.785163139
car	Carbachol	0.221135086	0.701049934	0.605059524	0.233424272
carv	Carvedilol	0.658796296	0.672222222	0.635648148	0.585648148
cef	cefpodoxime	0.709603514	0.693530389	0.463022317	0.584532289
cer	Ceritinib	0.743386243	0.773148148	0.560846561	0.485119048
ceti	Cetirizine	0.724206349	0.804728836	0.576223545	0.707919974
cic	Cicaprost	0.49781746	0.654910714	0.964236111	0.409424603
cim	Cimetidine	0.640261243	0.53192791	0.800049603	0.748787478
cin	Cinacalcet	0.831916887	0.829409171	0.495679012	0.872977293
cita	Citalopram	0.552630972	0.71897597	0.935044893	0.837502505
clon	Clonidine	0.714616402	0.842592593	0.618055556	0.604828042
clop	Cloprostenol	0.598875661	0.555886243	0.509920635	0.58994709
cloz	clozapine	0.75	0.689814815	0.62037037	0.597222222
col	colchicine	0.694444444	0.759259259	0.305555556	0.3125
cpa	Cyclopiazonic acid	0.861111111	0.866843034	0.606084656	0.773104056
cpbg	m-CPBG hydrochloride	0.641203704	0.731481481	0.493055556	0.643518519
cpp	Cyclophosphamide	0.631911376	0.59239418	0.385978836	0.579960317
cpt	Cisplatin	0.613888889	0.6625	0.702777778	0.475
csp	Cisapride	0.257804233	0.471957672	0.401058201	0.572883598
dag	Des-acyl-ghrelin	0.342195767	0.406167328	0.518237434	0.588723545
dai	Daizein	0.525462963	0.555555556	0.324074074	0.675925926
dan	Danuglipron	0.571097884	0.587962963	0.283068783	0.47255291
dia	Diazoxide	0.810846561	0.873181217	0.60639881	0.671296296
dig	Digoxin	0.542989418	0.549933862	0.372354497	0.547949735
dip	Diphenhydramine	0.805224868	0.76099537	0.678571429	0.920469577
dmso	Dimethyl sulfoxide	0.822751323	0.786706349	0.575479497	0.492063492
dom	Domperidone	0.153218695	0.355621693	0.379541446	0.671296296
dop	Dopamine	0.613285008	0.793188582	0.409019511	0.353349342
drop	Droperidol	0.190873016	0.393518519	0.201058201	0.294312169
dul	Dulaglutide	0.719381313	0.842571549	0.588194444	0.541435185
dulo	Duloxetine	0.674206349	0.487698413	0.400132275	0.689351852
egta	EGTA	0.745304233	0.640939153	0.723743386	0.586904762
ery	Erythromycin	0.529563492	0.390542328	0.707804233	0.215542328
esc	Escitalopram	0.461574074	0.658597884	0.751124339	0.603174603
eso	Esomeprazole	0.873478836	0.83441358	0.748302469	0.53542769
est	beta-estradiol	0.736904762	0.769708995	0.59537037	0.644775132
eve	everolimus	0.668402778	0.700578704	0.459375	0.643981481
ex4	Exendin-4	0.725556658	0.743103155	0.577987213	0.465681117
fam	famotidine	0.515542328	0.579695767	0.394179894	0.557539683
fenf	Fenfluramine	0.641203704	0.675925926	0.462962963	0.560185185
feno	fenofibrate	0.699074074	0.696759259	0.469907407	0.650462963
fle	Flecainide	0.550275573	0.745298721	0.695265653	0.679106041
flu	Fluoxetine	0.151984127	0.271395503	0.547453704	0.844097222
flud	Fludrocortisone acetate	0.731878307	0.656018519	0.341798942	0.606283069
flup	Fluprostenol	0.747420635	0.690410053	0.498082011	0.423478836
gaba	GABA	0.447916667	0.44890873	0.219246032	0.145998677
gad	Gadolinium ions	0.79728836	0.715939153	0.666005291	0.777281746
gem	gemfibrozil	0.643518519	0.62962963	0.502314815	0.590277778
gen	Genistein	0.555555556	0.560185185	0.326388889	0.560185185
gin10	[10]-Gingerol	0.5625	0.638888889	0.291666667	0.444444444
gin8	[8]-Gingerol	0.619444444	0.701157407	0.459027778	0.578587963
gip	GIP	0.910942761	0.860113035	0.402196068	0.820392917
glp1	GLP-1(7-37)	0.825176367	0.747189153	0.509397046	0.780781526
glp2	GLP-2(1-33)(human)	0.606481481	0.553240741	0.581018519	0.763888889
gly	Glycitein	0.558201058	0.454365079	0.292989418	0.609457672
gran	Granisetron	0.158399471	0.064219577	0.799603175	0.746825397
hex	Hexamethonium	0.50462963	0.356283069	0.42989418	0.327645503
his	Histamine	0.654777745	0.56019139	0.606699473	0.506194153
hm01	HM01	0.391071429	0.572420635	0.465426587	0.565525794
ici	Icilin	0.473627646	0.450479497	0.784474206	0.498815035
idmt	Indomethacin	0.650132275	0.842195767	0.68287037	0.718121693
ilo	Iloprost	0.801521164	0.90787037	0.859391534	0.236375661
imi	Imipramine	0.763392857	0.711061508	0.585565476	0.565724206
imiq	Imiquimod	0.567460317	0.725925926	0.614550265	0.123280423
ins	Insulin	0.655753968	0.716435185	0.555968915	0.508763228
iso	Isoproterenol	0.35218254	0.465939153	0.159722222	0.234126984
krebs	Krebs	0.474702381	0.579326923	0.501602564	0.495764652
lan	lansoprazole	0.736441799	0.700396825	0.671957672	0.600859788
ldopa	L-DOPA	0.608713624	0.795023148	0.494477513	0.48979828
levo	levonorgestrel	0.588902417	0.683459596	0.493446368	0.574491943
lic	Lithium chloride	0.764814815	0.719444444	0.675	0.275925926
lict	lithium citrate tetrahydrate	0.697751323	0.854166667	0.674272487	0.474537037
lina	Linagliptin	0.195415695	0.233488733	0.788644997	0.90510878
lir	liraglutide	0.553240741	0.434722222	0.456944444	0.837962963
lis	Lisinopril	0.912781085	0.877314815	0.854828042	0.632853836
lix	Lixisenatide	0.765128968	0.745618386	0.523148148	0.429398148
lop	Loperamide	0.754092512	0.676092272	0.465574395	0.779353054
los	losartan	0.741732804	0.736607143	0.680472884	0.667741402
lot	Lotiglipron	0.497354497	0.49537037	0.291997354	0.593584656
lth	L-thyroxine	0.804563492	0.833416005	0.801835317	0.232506614
lub	Lubiprostone	0.603872054	0.690207632	0.812906846	0.291863075
lut	Luteolin	0.629298942	0.606150794	0.40542328	0.58234127
malt	maltitol	0.618716931	0.602513228	0.46792328	0.588624339
mann	D-Mannitol	0.633267196	0.765542328	0.399470899	0.597222222
mel	Melatonin	0.643518519	0.594907407	0.321759259	0.597222222
metf	Metformin	0.735158129	0.69895683	0.78709115	0.711314033
meto	Metoprolol	0.653769841	0.563822751	0.583333333	0.613425926
mgc	Magnesium citrate	0.685185185	0.69212963	0.486111111	0.532407407
miso	Misoprostol	0.874477914	0.737892817	0.915670595	0.821277257
mor	Morphine	0.177475534	0.08141095	0.285819505	0.123341936
mot	Motilin	0.558862434	0.564814815	0.57010582	0.50462963
mpa	Medroxyprogesterone acetate	0.710292349	0.750815402	0.608633693	0.397684036
n214	NPS-2143	0.475	0.56712963	0.648611111	0.691666667
na	Noradrenaline	0.189083486	0.622138278	0.251201923	0.20075931
nka	NKA	0.461939103	0.756543803	0.462740385	0.617387821
nkb	NKB	0.345238095	0.612130732	0.389880952	0.473517416
nore	Norethindrone	0.761284722	0.805996473	0.434843474	0.558223104
npy	Neuropeptide Y	0.575462963	0.676851852	0.49537037	0.277777778
oct	Octreotide	0.516203704	0.52744709	0.380621693	0.694444444
ola	Olanzapine	0.53531746	0.629960317	0.272519841	0.626785714
olm	olmesartan	0.590013228	0.502910053	0.448412698	0.400727513
ome	Omeprazole	0.277235887	0.178307905	0.858081257	0.619231565
omi	Omidenepag	0.962301587	0.757903439	0.915376984	0.543865741
ond	Ondansetron	0.377314815	0.531746032	0.431283069	0.686507937
oxy	Oxytocin	0.505250421	0.471193708	0.384596711	0.19657926
pal	Palonosetron	0.111474868	0.181183862	0.695469577	0.876669974
pali	paliperidone	0.581167328	0.728488757	0.547007275	0.637020503
pant	Pantoprazole	0.767460317	0.715674603	0.629414683	0.660515873
par	Paroxetine	0.664021164	0.621693122	0.371031746	0.576388889
pbg	Phenylbiguanide	0.685185185	0.715277778	0.652777778	0.773148148
pgd2	PGD2	0.717746914	0.276245591	0.962152778	0.519064153
pge1	PGE1	0.722418631	0.111195286	0.78082211	0.231369248
pge2	PGE2	0.126025132	0.101388889	0.554365079	0.250099206
pgf2a	PGF2�\	0.643518519	0.551063713	0.320960097	0.362957451
pgi2	PGI2	0.789688051	0.778560406	0.940779321	0.902353395
phen	Phentolamine	0.552910053	0.663756614	0.502314815	0.23234127
phy	Phenylephine	0.6539903	0.715388007	0.172619048	0.171516755
pro	Progesterone	0.55406931	0.532381276	0.355793743	0.448359048
proc	Prochlorperazine	0.063492063	0.326719577	0.226190476	0.686507937
prop	Propranolol	0.275462963	0.715939153	0.225198413	0.775132275
pru	Prucalopride	0.206679894	0.555886243	0.417328042	0.196097884
pth	Parathyroid hormone	0.686507937	0.735284392	0.533647487	0.549272487
qui	Quipazine	0.633680556	0.566358025	0.49691358	0.584490741
rab	Rabeprazole Sulfide	0.663888889	0.791203704	0.626388889	0.650925926
race	Racecadotril	0.622685185	0.706349206	0.515806878	0.39755291
ram	ramipril	0.79985119	0.75041336	0.621114418	0.466187169
ran	Ranitidine	0.837384259	0.842592593	0.883928571	0.629381614
risp	Risperidone	0.792187751	0.876137366	0.662132235	0.762160293
riv	Rivenprost	0.503637566	0.494246032	0.552050265	0.465410053
roli	Rolipram	0.862632275	0.823214286	0.879365079	0.305291005
s141	SR 141,716A	0.231481481	0.491402116	0.179232804	0.547949735
s218	SB 218,795	0.576388889	0.473765432	0.36882716	0.65553351
s423	SB-423562	0.610449735	0.721891534	0.585648148	0.69973545
s513	SC-51322	0.478736772	0.360185185	0.361722884	0.39905754
sax	saxagliptin	0.612632275	0.620965608	0.440079365	0.55218254
sco	Scopolamine	0.778108466	0.736772487	0.482804233	0.787698413
sem	semaglutide	0.502314815	0.508267196	0.426587302	0.708002646
sena	Sennoside A	0.708002646	0.540343915	0.381283069	0.467261905
senb	Sennoside B	0.678240741	0.67228836	0.416997354	0.455026455
sert	Sertraline	0.339666005	0.804673721	0.74936067	0.772806437
sita	Sitagliptin	0.140079365	0.094190917	0.908796296	0.879188713
sp	Substance P	0.434335317	0.65837963	0.403339947	0.569930556
sul	Sulpiride	0.218496473	0.416380071	0.338095238	0.607782187
sulp	Sulprostone	0.57010582	0.60515873	0.563095238	0.488293651
sum	Sumanirole	0.317162698	0.605902778	0.399702381	0.451818783
tamo	tamoxifen	0.690222663	0.740525794	0.568369709	0.596285273
tea	Tetraethylammonium	0.696891534	0.839616402	0.584193122	0.759259259
tec	Tecalcet	0.917879189	0.855709877	0.722883598	0.869488536
ted	Teduglutide	0.815277778	0.789285714	0.394246032	0.317261905
tir	tirzepatide	0.520502646	0.508994709	0.384325397	0.663624339
tre	Treprostinil	0.704774624	0.64356261	0.795110484	0.219350326
trop	tropisetron	0.678902116	0.72718254	0.658730159	0.577050265
u466	U46619	0.408938939	0.408666758	0.549356739	0.477774309
upa	Upacicalcet	0.768187831	0.740740741	0.542328042	0.498015873
val	valsartan	0.694444444	0.708333333	0.645833333	0.614583333
vas	[Arg8]-Vasopressin	0.600066138	0.511706349	0.089814815	0.061574074
vc	L-ascorbic acid	0.627314815	0.585648148	0.349537037	0.49537037
vd3	Calcitriol	0.643518519	0.685185185	0.523148148	0.49537037
veh	Vehicle (DMSO)	0.6875	0.75	0.4375	0.208333333
ven	Venlafaxine	0.650462963	0.590277778	0.372685185	0.657407407
vil	Vilazodone	0.768849206	0.646626984	0.525617284	0.089748677
win55	WIN 55,212-2	0.16182209	0.539599868	0.210119048	0.528306878
xyl	xylitol	0.561507937	0.560185185	0.369708995	0.58234127
yoh	Yohimbine	0.346741522	0.408643579	0.670203824	0.433173701
yy	Peptide YY	0.501851852	0.680357143	0.383730159	0.271362434
zac	(RS)-Zacopride hydrochloride	0.501322751	0.423941799	0.423611111	0.588624339
zic	Zinc chloride	0.551917989	0.545965608	0.344907407	0.395171958
zol	Zolmitriptan	0.907407407	0.923611111	0.589831349	0.784275794
